# Supplementary material for: Identification of Cold Tolerance Transcriptional Regulatory Genes in Seedlings of Medicago sativa L. and Medicago falcata L
Source: Int J Mol Sci. 2024 Sep 26;25(19):10345. doi: 10.3390/ijms251910345 (PMC11476818; doi:10.3390/ijms251910345)
Supplement: Supplementary file 1 [file ijms-25-10345-s001.zip]

Archive with 2 entries (2 files):
- Supplementary Figures S1-S3.pdf
- Tables S1-S12.xlsx
