# Supplementary material for: Identification of Cold Tolerance Transcriptional Regulatory Genes in Seedlings of Medicago sativa L. and Medicago falcata L
Source: Int J Mol Sci. 2024 Sep 26;25(19):10345. doi: 10.3390/ijms251910345 (PMC11476818; doi:10.3390/ijms251910345)
Supplement: Supplementary file 1 [file ijms-25-10345-s001.zip › Tables S1-S12.xlsx]

## Sheet: S1
Table S1 Statistical situation of gene comparison in reference genome
sample	exon	intron	intergenic
CK-MS 1	0.8329	0.0803	0.0867
CK-MS 2	0.8303	0.0831	0.0865
CK-MS 3	0.8238	0.0834	0.0928
CK-MF 1	0.8218	0.0797	0.0985
CK-MF 2	0.8366	0.0791	0.0843
CK-MF 3	0.825	0.0813	0.0936
MS 24h 1	0.8073	0.0929	0.0998
MS 24h 2	0.8158	0.0904	0.0938
MS 24h 3	0.8133	0.0903	0.0964
MF 24h 1	0.8225	0.0851	0.0924
MF 24h 2	0.8153	0.0868	0.0979
MF 24h 3	0.8168	0.0906	0.0926
MS 120h 1	0.8228	0.0806	0.0966
MS 120h 2	0.8277	0.0797	0.0926
MS 120h 3	0.8186	0.0845	0.0969
MF 120h 1	0.8158	0.0843	0.0999
MF 120h 2	0.8187	0.0837	0.0976
MF 120h 3	0.8221	0.0835	0.0944
Note: Based on the results of the total_Mapped reads alignment, we calculated the distribution of reads in the reference genome and divided the regions aligned to the genome into exon, intron, and intergenic.

## Sheet: S2
Table S2 Novel genes for cold stress
GeneID	Symbol	Description	KEGG_A_class	KEGG_B_class	Pathway	K_ID	GO Component	GO Function	GO Process	TF_family
MSTRG.10002	--	-	-	-	-	-	-	-	-	--
MSTRG.1001	--	-	-	-	-	-	-	-	-	--
MSTRG.10015	--	-	-	-	-	-	-	-	-	--
MSTRG.10022	--	-	-	-	-	-	-	-	-	--
MSTRG.10023	--	c	-	-	-	-	-	-	-	--
MSTRG.10026	RPL35	60S ribosomal protein L35-like isoform X1 [Salvia splendens]	-	-	-	-	GO:0030529//intracellular ribonucleoprotein complex	GO:0005198//structural molecule activity	GO:0010467//gene expression	--
MSTRG.10043	FAR1	protein FAR1-RELATED SEQUENCE 5-like [Trifolium pratense]	-	-	-	-	-	-	-	--
MSTRG.10049	--	transposase, Ptta/En/Spm, plant [Spatholobus suberectus]	-	-	-	-	-	-	-	--
MSTRG.10050	--	-	-	-	-	-	-	-	-	--
MSTRG.10053	--	-	-	-	-	-	-	-	-	--
MSTRG.10059	--	hypothetical protein TSUD_323720 [Trifolium subterraneum]	-	-	-	-	-	-	-	--
MSTRG.10062	--	retrovirus-related Pol polyprotein from transposon TNT 1-94 [Trifolium pratense]	-	-	-	-	-	-	-	--
MSTRG.10068	XCP1	cathepsin propeptide inhibitor domain protein [Medicago truncatula]	-	-	-	-	GO:0005773//vacuole	GO:0070011//peptidase activity, acting on L-amino acid peptides	GO:0012501//programmed cell death;GO:0019538//protein metabolic process;GO:0045491//xylan metabolic process	--
MSTRG.10069	--	-	-	-	-	-	-	-	-	--
MSTRG.10074	--	-	-	-	-	-	-	-	-	--
MSTRG.10075	--	anthranilate synthase alpha, partial [Trifolium pratense]	-	-	-	-	-	-	-	--
MSTRG.1009	--	PXMP2/4 family protein 2 [Medicago truncatula]	Cellular Processes	Transport and catabolism	ko04146//Peroxisome	K13348	-	-	-	--
MSTRG.10112	At1g06620	1-aminocyclopropane-1-carboxylate oxidase homolog 1-like isoform X1 [Trifolium pratense]	-	-	-	-	-	GO:0016706//oxidoreductase activity, acting on paired donors, with incorporation or reduction of molecular oxygen, 2-oxoglutarate as one donor, and incorporation of one atom each of oxygen into both donors;GO:0043169//cation binding	GO:0044710//single-organism metabolic process	--
MSTRG.10118	--	ATP-dependent DNA helicase PIF1, partial [Trifolium pratense]	-	-	-	-	-	-	-	--
MSTRG.10119	OPR2	12-oxophytodienoic acid reductase [Vigna unguiculata]	Metabolism;Metabolism;Metabolism	Global and overview maps;Global and overview maps;Lipid metabolism	ko01100//Metabolic pathways;ko01110//Biosynthesis of secondary metabolites;ko00592//alpha-Linolenic acid metabolism	K05894;K05894;K05894	GO:0044424//intracellular part	GO:0016628//oxidoreductase activity, acting on the CH-CH group of donors, NAD or NADP as acceptor;GO:0032553//ribonucleotide binding	GO:0006950//response to stress;GO:0009694//jasmonic acid metabolic process	--
MSTRG.10146	--	-	-	-	-	-	-	-	-	--
MSTRG.10149	--	cysteine-rich and transmembrane domain-containing protein WIH1-like [Vigna unguiculata]	-	-	-	-	-	-	GO:0010243//response to organonitrogen compound	--
MSTRG.10159	--	-	-	-	-	-	-	-	-	--
MSTRG.10170	GPAT1	glycerol-3-phosphate acyltransferase 1-like isoform X1 [Cicer arietinum]	Metabolism;Metabolism;Metabolism;Metabolism	Global and overview maps;Global and overview maps;Lipid metabolism;Lipid metabolism	ko01100//Metabolic pathways;ko01110//Biosynthesis of secondary metabolites;ko00564//Glycerophospholipid metabolism;ko00561//Glycerolipid metabolism	K13508;K13508;K13508;K13508	GO:0031224//intrinsic component of membrane;GO:0043231//intracellular membrane-bounded organelle	GO:0008374//O-acyltransferase activity	GO:0003006//developmental process involved in reproduction;GO:0009628//response to abiotic stimulus;GO:0046341//CDP-diacylglycerol metabolic process;GO:0046471//phosphatidylglycerol metabolic process;GO:1901576//organic substance biosynthetic process	--
MSTRG.10172	At1g67320	probable DNA primase large subunit isoform X1 [Cicer arietinum]	Genetic Information Processing	Replication and repair	ko03030//DNA replication	K02685	-	GO:0016772//transferase activity, transferring phosphorus-containing groups	GO:0006259//DNA metabolic process	--
MSTRG.10176	--	F-box/LRR-repeat protein At3g58900 [Medicago truncatula]	-	-	-	-	-	-	-	--
MSTRG.10188	At1g04390	BTB/POZ domain-containing protein At1g04390 isoform X1 [Medicago truncatula]	-	-	-	-	-	-	-	--
MSTRG.10190	--	Preprotein translocase subunit SCY2, chloroplastic, partial [Mucuna pruriens]	-	-	-	-	-	-	-	--
MSTRG.10193	--	-	-	-	-	-	-	-	-	--
MSTRG.1020	--	-	-	-	-	-	-	-	-	--
MSTRG.10211	--	hypothetical protein MtrunA17_Chr1g0165471 [Medicago truncatula]	-	-	-	-	-	-	-	--
MSTRG.10222	At5g22610	Cyclin-like F-box [Medicago truncatula]	-	-	-	-	-	-	-	--
MSTRG.10224	--	-	-	-	-	-	-	-	-	--
MSTRG.10245	--	replication protein A 70 kDa DNA-binding subunit D [Medicago truncatula]	-	-	-	-	-	-	-	--
MSTRG.10272	--	-	-	-	-	-	-	-	-	--
MSTRG.10273	--	-	-	-	-	-	-	-	-	--
MSTRG.10281	TOM2B	tobamovirus multiplication protein 2B [Medicago truncatula]	-	-	-	-	-	-	GO:0019079//viral genome replication	--
MSTRG.10292	--	hypothetical protein MtrDRAFT_AC150777g1v1 [Medicago truncatula]	-	-	-	-	-	-	-	--
MSTRG.10298	--	pectate lyase 4 [Spatholobus suberectus]	Metabolism;Metabolism	Global and overview maps;Carbohydrate metabolism	ko01100//Metabolic pathways;ko00040//Pentose and glucuronate interconversions	K01728;K01728	-	-	-	--
MSTRG.1030	--	-	-	-	-	-	-	-	-	--
MSTRG.10311	--	kinesin-like protein KIN-14R isoform X1 [Medicago truncatula]	-	-	-	-	-	-	-	--
MSTRG.1032	--	EKC/KEOPS complex [Salix suchowensis]	-	-	-	-	GO:0043231//intracellular membrane-bounded organelle	-	-	--
MSTRG.10323	MSK-1	protein GDAP2 homolog [Medicago truncatula]	-	-	-	-	-	-	-	--
MSTRG.1033	--	alpha/beta fold hydrolase, partial [Trifolium pratense]	-	-	-	-	-	GO:0003824//catalytic activity	-	--
MSTRG.10331	CBSCBS2	SNF1-related protein kinase regulatory subunit gamma-1-like [Medicago truncatula]	-	-	-	-	-	GO:0005515//protein binding;GO:0016772//transferase activity, transferring phosphorus-containing groups;GO:0017076//purine nucleotide binding	GO:0006796//phosphate-containing compound metabolic process	--
MSTRG.10333	--	-	-	-	-	-	-	-	-	--
MSTRG.10335	--	-	-	-	-	-	-	-	-	--
MSTRG.10342	--	-	-	-	-	-	-	-	-	--
MSTRG.10359	--	F-box/FBD/LRR-repeat protein At3g14710-like [Trifolium pratense]	-	-	-	-	-	-	-	--
MSTRG.10360	--	TMV resistance protein N [Glycine max]	-	-	-	-	-	-	-	--
MSTRG.10361	--	TMV resistance protein N [Glycine soja]	-	-	-	-	-	-	-	--
MSTRG.10399	COMT	nicotinate N-methyltransferase 1 [Medicago truncatula]	-	-	-	-	-	GO:0005515//protein binding;GO:0008171//O-methyltransferase activity	GO:0008152//metabolic process	--
MSTRG.10405	--	-	-	-	-	-	-	-	-	--
MSTRG.10416	--	carboxyl-terminal peptidase [Medicago truncatula]	-	-	-	-	GO:0043231//intracellular membrane-bounded organelle	-	GO:0009755//hormone-mediated signaling pathway;GO:0045491//xylan metabolic process	--
MSTRG.10420	BASS1	probable sodium/metabolite cotransporter BASS1, chloroplastic [Medicago truncatula]	-	-	-	-	GO:0009526//plastid envelope;GO:0031224//intrinsic component of membrane	GO:0005343//organic acid:sodium symporter activity	GO:0006814//sodium ion transport;GO:0006820//anion transport;GO:0006869//lipid transport	--
MSTRG.10425	--	-	-	-	-	-	-	-	-	--
MSTRG.10430	--	-	-	-	-	-	-	-	-	--
MSTRG.10436	--	TNP1-like protein [Medicago truncatula]	-	-	-	-	-	-	-	--
MSTRG.1044	--	PPR superfamily protein [Medicago truncatula]	-	-	-	-	-	-	-	--
MSTRG.10440	TBL41	protein trichome birefringence-like 41 [Medicago truncatula]	-	-	-	-	-	-	-	--
MSTRG.10446	--	retrotransposon-related protein [Trifolium pratense]	-	-	-	-	-	-	-	--
MSTRG.10452	--	-	-	-	-	-	-	-	-	--
MSTRG.10461	--	-	-	-	-	-	-	-	-	--
MSTRG.10463	--	-	-	-	-	-	-	-	-	--
MSTRG.10469	--	-	-	-	-	-	-	-	-	--
MSTRG.10470	MAIL1	protein MAIN-LIKE 1-like isoform X1 [Medicago truncatula]	-	-	-	-	-	-	-	--
MSTRG.10490	--	-	-	-	-	-	-	-	-	--
MSTRG.10491	--	-	-	-	-	-	-	-	-	--
MSTRG.10493	--	DNA polymerase zeta catalytic subunit [Spatholobus suberectus]	-	-	-	-	-	-	-	--
MSTRG.10495	--	hypothetical protein MTR_2g075490 [Medicago truncatula]	-	-	-	-	-	-	-	--
MSTRG.10497	--	synaptotagmin-5-like [Vigna unguiculata]	-	-	-	-	-	-	-	--
MSTRG.10498	--	uncharacterized protein LOC11408395 [Medicago truncatula]	-	-	-	-	-	-	-	--
MSTRG.10501	--	-	-	-	-	-	-	-	-	--
MSTRG.10505	GGH2	gamma-glutamyl hydrolase 2-like isoform X2 [Trifolium pratense]	Metabolism	Metabolism of cofactors and vitamins	ko00790//Folate biosynthesis	K01307	GO:0043231//intracellular membrane-bounded organelle	GO:0008242//omega peptidase activity	GO:0006760//folic acid-containing compound metabolic process;GO:0006970//response to osmotic stress;GO:0009064//glutamine family amino acid metabolic process;GO:0009699//phenylpropanoid biosynthetic process;GO:0009746//response to hexose;GO:0010038//response to metal ion;GO:0019538//protein metabolic process;GO:0042044//fluid transport	--
MSTRG.1051	--	exonuclease mut-7 homolog isoform X2 [Juglans microcarpa x Juglans regia]	-	-	-	-	GO:0043231//intracellular membrane-bounded organelle	GO:0004527//exonuclease activity;GO:0097159//organic cyclic compound binding	GO:0090304//nucleic acid metabolic process	--
MSTRG.10510	--	eukaryotic translation initiation factor 2C [Spatholobus suberectus]	-	-	-	-	-	-	GO:0000097//sulfur amino acid biosynthetic process;GO:0008380//RNA splicing;GO:0009791//post-embryonic development;GO:0045087//innate immune response	--
MSTRG.10531	At1g78850	epidermis-specific secreted glycoprotein EP1 [Medicago truncatula]	-	-	-	-	GO:0005576//extracellular region;GO:0005618//cell wall;GO:0031090//organelle membrane;GO:0043231//intracellular membrane-bounded organelle;GO:0044444//cytoplasmic part	-	-	--
MSTRG.10534	--	Tuberculostearic acid methyltransferase UfaA1 [Glycine max]	-	-	-	-	-	-	-	--
MSTRG.10536	--	protein diaphanous homolog 1-like [Vigna unguiculata]	-	-	-	-	-	-	-	--
MSTRG.1054	--	ADP antiporter [Spatholobus suberectus]	-	-	-	-	GO:0009536//plastid;GO:0031224//intrinsic component of membrane	GO:0032550//purine ribonucleoside binding	GO:0015711//organic anion transport	--
MSTRG.10584	--	DUF4283 domain protein [Medicago truncatula]	-	-	-	-	-	-	-	--
MSTRG.106	--	-	-	-	-	-	-	-	-	--
MSTRG.10605	--	-	-	-	-	-	-	-	-	--
MSTRG.10607	--	ATP-dependent DNA helicase pif1-like [Medicago truncatula]	-	-	-	-	-	GO:0004386//helicase activity	GO:0006259//DNA metabolic process;GO:0032392//DNA geometric change	--
MSTRG.10618	--	-	-	-	-	-	-	-	-	--
MSTRG.10619	EBS	chromatin remodeling protein EBS [Medicago truncatula]	-	-	-	-	GO:0005634//nucleus	GO:0003676//nucleic acid binding;GO:0046914//transition metal ion binding	GO:0006325//chromatin organization;GO:0009909//regulation of flower development;GO:0010468//regulation of gene expression	--
MSTRG.10620	--	-	-	-	-	-	-	-	-	--
MSTRG.10624	BZIP34	basic leucine zipper 61 [Medicago truncatula]	-	-	-	-	GO:0043231//intracellular membrane-bounded organelle	GO:0003677//DNA binding	GO:0006355//regulation of transcription, DNA-templated;GO:0007165//signal transduction;GO:0042221//response to chemical	--
MSTRG.10659	--	Sporozoite surface protein 2 [Cajanus cajan]	-	-	-	-	-	-	-	--
MSTRG.10664	--	-	-	-	-	-	-	-	-	--
MSTRG.10666	--	transmembrane protein, putative [Medicago truncatula]	-	-	-	-	-	-	-	--
MSTRG.10667	--	chilling-induced protein [Trifolium pratense]	-	-	-	-	-	-	-	--
MSTRG.10668	--	late embryogenesis abundant protein 76 [Gossypium australe]	-	-	-	-	-	-	-	--
MSTRG.10686	--	-	-	-	-	-	-	-	-	--
MSTRG.10689	--	-	-	-	-	-	-	-	-	--
MSTRG.1069	--	F-box protein SKIP23 [Medicago truncatula]	-	-	-	-	-	-	-	--
MSTRG.10690	--	-	-	-	-	-	-	-	-	--
MSTRG.10701	At1g07160	serine/threonine phosphatase family, 2C domain protein [Medicago truncatula]	-	-	-	-	-	-	GO:0009987//cellular process;GO:0044699//single-organism process	--
MSTRG.10709	--	-	-	-	-	-	-	-	-	--
MSTRG.1071	SKIP23	F-box protein SKIP23 [Medicago truncatula]	-	-	-	-	-	-	-	--
MSTRG.1072	AAP8	amino acid permease 1 [Medicago truncatula]	-	-	-	-	-	-	-	--
MSTRG.10721	--	cysteine-rich receptor-like protein kinase [Trifolium pratense]	-	-	-	-	-	-	-	--
MSTRG.10727	PBL3	probable serine/threonine-protein kinase PBL3 [Trifolium pratense]	-	-	-	-	GO:0009536//plastid;GO:0016020//membrane	GO:0004713//protein tyrosine kinase activity;GO:0032550//purine ribonucleoside binding	GO:0006468//protein phosphorylation;GO:0010646//regulation of cell communication	--
MSTRG.1073	--	zinc finger BED domain-containing protein RICESLEEPER 2-like [Arachis hypogaea]	-	-	-	-	-	-	-	--
MSTRG.10739	CBSX5	CBS domain-containing protein CBSX5 [Medicago truncatula]	-	-	-	-	-	-	-	--
MSTRG.1074	--	-	-	-	-	-	-	-	-	--
MSTRG.10744	3PCR	protochlorophyllide reductase, chloroplastic [Trifolium pratense]	Metabolism;Metabolism;Metabolism	Global and overview maps;Global and overview maps;Metabolism of cofactors and vitamins	ko01100//Metabolic pathways;ko01110//Biosynthesis of secondary metabolites;ko00860//Porphyrin metabolism	K00218;K00218;K00218	GO:0009526//plastid envelope;GO:0016020//membrane;GO:0031976//plastid thylakoid;GO:0044434//chloroplast part	GO:0016628//oxidoreductase activity, acting on the CH-CH group of donors, NAD or NADP as acceptor	GO:0000097//sulfur amino acid biosynthetic process;GO:0005982//starch metabolic process;GO:0006091//generation of precursor metabolites and energy;GO:0006355//regulation of transcription, DNA-templated;GO:0006779//porphyrin-containing compound biosynthetic process;GO:0009725//response to hormone;GO:0009887//organ morphogenesis;GO:0048869//cellular developmental process	--
MSTRG.10748	--	-	-	-	-	-	-	-	-	--
MSTRG.10749	--	-	-	-	-	-	-	-	-	--
MSTRG.1075	--	zinc finger MYM-type protein 1-like [Medicago truncatula]	-	-	-	-	-	-	-	--
MSTRG.10753	--	TdcA1-ORF1-ORF2, partial [Daucus carota]	-	-	-	-	-	-	-	--
MSTRG.10774	--	Aerobic glycerol-3-phosphate dehydrogenase [Salix suchowensis]	-	-	-	-	-	-	GO:0043094//cellular metabolic compound salvage	--
MSTRG.10778	--	translation initiation factor IF-2-like [Gossypium hirsutum]	-	-	-	-	-	-	GO:0006812//cation transport	--
MSTRG.10782	IDM3	alpha-crystallin domain of heat shock protein [Medicago truncatula]	-	-	-	-	-	-	GO:0050896//response to stimulus	--
MSTRG.1079	PUR3	phosphoribosylglycinamide formyltransferase, chloroplastic [Medicago truncatula]	Metabolism;Metabolism;Metabolism;Metabolism	Global and overview maps;Global and overview maps;Nucleotide metabolism;Metabolism of cofactors and vitamins	ko01100//Metabolic pathways;ko01110//Biosynthesis of secondary metabolites;ko00230//Purine metabolism;ko00670//One carbon pool by folate	K00601;K00601;K00601;K00601	GO:0009536//plastid	GO:0016742//hydroxymethyl-, formyl- and related transferase activity;GO:0016811//hydrolase activity, acting on carbon-nitrogen (but not peptide) bonds, in linear amides	GO:0006188//IMP biosynthetic process	--
MSTRG.10792	--	replication protein A 70 kDa DNA-binding subunit-like isoform X1 [Medicago truncatula]	-	-	-	-	-	-	-	--
MSTRG.10829	2024-10-04	organic cation/carnitine transporter 4 [Medicago truncatula]	-	-	-	-	GO:0005774//vacuolar membrane;GO:0031224//intrinsic component of membrane;GO:0044434//chloroplast part	GO:0005215//transporter activity;GO:0032550//purine ribonucleoside binding	GO:0009062//fatty acid catabolic process;GO:0009072//aromatic amino acid family metabolic process;GO:0009404//toxin metabolic process;GO:0014070//response to organic cyclic compound;GO:0015698//inorganic anion transport	--
MSTRG.1083	CG11007	thioredoxin-related transmembrane protein 2 [Medicago truncatula]	-	-	-	-	-	-	-	--
MSTRG.10831	CIGR1	scarecrow-like protein 21 [Medicago truncatula]	-	-	-	-	-	-	GO:0010468//regulation of gene expression	--
MSTRG.10884	VUP4	Lysine-specific demethylase [Actinidia chinensis var. chinensis] [Actinidia chinensis]	-	-	-	-	-	-	-	--
MSTRG.10898	--	disease resistance protein RPV1 [Medicago truncatula]	-	-	-	-	-	GO:0097159//organic cyclic compound binding;GO:1901363//heterocyclic compound binding	-	--
MSTRG.10914	TRN1	Transportin-1 [Vitis vinifera]	-	-	-	-	-	GO:0017016//Ras GTPase binding	GO:0044763//single-organism cellular process	--
MSTRG.10915	--	-	-	-	-	-	-	-	-	--
MSTRG.10917	--	-	-	-	-	-	-	-	-	--
MSTRG.10928	--	-	-	-	-	-	-	-	-	--
MSTRG.10929	FIT	transcription factor FER-LIKE IRON DEFICIENCY-INDUCED TRANSCRIPTION FACTOR [Medicago truncatula]	-	-	-	-	-	GO:0005488//binding	GO:0000041//transition metal ion transport;GO:0010039//response to iron ion;GO:0070887//cellular response to chemical stimulus	--
MSTRG.1095	CKL4	casein kinase 1-like protein 4 isoform X2 [Medicago truncatula]	-	-	-	-	-	GO:0004672//protein kinase activity;GO:0032550//purine ribonucleoside binding	GO:0006464//cellular protein modification process;GO:0006796//phosphate-containing compound metabolic process	--
MSTRG.10957	--	uncharacterized protein LOC25487450 [Medicago truncatula]	-	-	-	-	-	-	-	--
MSTRG.10959	--	-	-	-	-	-	-	-	-	--
MSTRG.1096	CKL3	casein kinase I isoform X1 [Medicago truncatula]	-	-	-	-	GO:0043231//intracellular membrane-bounded organelle	GO:0004672//protein kinase activity;GO:0032550//purine ribonucleoside binding	GO:0006468//protein phosphorylation;GO:0009639//response to red or far red light;GO:0030522//intracellular receptor signaling pathway	--
MSTRG.10963	KINUB	cyclin-b3-1-like protein [Trifolium pratense]	-	-	-	-	GO:0005875//microtubule associated complex;GO:0043231//intracellular membrane-bounded organelle	GO:0003774//motor activity;GO:0015631//tubulin binding;GO:0019900//kinase binding;GO:0032550//purine ribonucleoside binding	GO:0007017//microtubule-based process;GO:0007049//cell cycle	--
MSTRG.10965	--	Histone deacetylase HDT1 [Glycine soja]	-	-	-	-	-	-	-	--
MSTRG.10966	HDT1	histone deacetylase HDT1 [Medicago truncatula]	-	-	-	-	GO:0043231//intracellular membrane-bounded organelle	-	GO:0010468//regulation of gene expression;GO:0016070//RNA metabolic process;GO:0034645//cellular macromolecule biosynthetic process;GO:0044699//single-organism process;GO:0050896//response to stimulus	--
MSTRG.10967	TIC100	protein TIC 100 [Medicago truncatula]	-	-	-	-	GO:0009528//plastid inner membrane;GO:0044434//chloroplast part	GO:0005488//binding;GO:0022892//substrate-specific transporter activity	GO:0003006//developmental process involved in reproduction;GO:0009058//biosynthetic process;GO:0009668//plastid membrane organization;GO:0044743//intracellular protein transmembrane import;GO:0044767//single-organism developmental process;GO:0051301//cell division	--
MSTRG.1097	--	H+-transporting two-sector ATPase, alpha/beta subunit, central region [Medicago truncatula]	-	-	-	-	-	-	-	--
MSTRG.10978	TY3B-G	retrotransposon-related protein [Trifolium pratense]	-	-	-	-	-	GO:0046872//metal ion binding	GO:0043170//macromolecule metabolic process;GO:0044238//primary metabolic process	--
MSTRG.10979	--	uncharacterized protein LOC123885900 [Trifolium pratense]	-	-	-	-	-	-	-	--
MSTRG.10980	--	uncharacterized protein LOC123885900 [Trifolium pratense]	-	-	-	-	-	-	-	--
MSTRG.10981	--	hypothetical protein L195_g060214, partial [Trifolium pratense]	-	-	-	-	-	-	-	--
MSTRG.10986	--	nucleotidyltransferase [Medicago truncatula]	-	-	-	-	-	GO:0016772//transferase activity, transferring phosphorus-containing groups	-	--
MSTRG.1099	At5g13980	probable alpha-mannosidase At5g13980 isoform X2 [Medicago truncatula]	Metabolism	Glycan biosynthesis and metabolism	ko00511//Other glycan degradation	K01191	GO:0005576//extracellular region;GO:0005618//cell wall;GO:0031090//organelle membrane;GO:0043231//intracellular membrane-bounded organelle	GO:0015923//mannosidase activity;GO:0046914//transition metal ion binding	GO:0000097//sulfur amino acid biosynthetic process;GO:0000226//microtubule cytoskeleton organization;GO:0019318//hexose metabolic process	--
MSTRG.10996	SAP3	zinc finger A20 and AN1 domain-containing stress-associated protein 3 [Trifolium pratense]	-	-	-	-	GO:0043231//intracellular membrane-bounded organelle	GO:0046914//transition metal ion binding	GO:0010243//response to organonitrogen compound	--
MSTRG.10999	--	-	-	-	-	-	-	-	-	--
MSTRG.11	BRIP1	Fanconi anemia group J protein homolog isoform X1 [Medicago truncatula]	Genetic Information Processing	Replication and repair	ko03440//Homologous recombination	K15362	-	GO:0003676//nucleic acid binding;GO:0003678//DNA helicase activity;GO:0032550//purine ribonucleoside binding;GO:0042623//ATPase activity, coupled	GO:0006725//cellular aromatic compound metabolic process;GO:0032392//DNA geometric change	--
MSTRG.11000	--	-	-	-	-	-	-	-	-	--
MSTRG.11002	--	hypothetical protein MTR_2g086440 [Medicago truncatula]	-	-	-	-	-	-	-	--
MSTRG.11009	--	-	-	-	-	-	-	-	-	--
MSTRG.11020	--	Pollen Ole e 1 allergen/extensin [Spatholobus suberectus]	-	-	-	-	-	-	-	--
MSTRG.11031	--	intracellular protein transport protein USO1 isoform X1 [Medicago truncatula]	-	-	-	-	-	-	-	--
MSTRG.11032	--	NAC domain-containing protein 40 [Cicer arietinum]	-	-	-	-	-	-	-	--
MSTRG.11033	--	NAC transcription factor-like protein [Medicago truncatula]	-	-	-	-	GO:0043231//intracellular membrane-bounded organelle	GO:0003824//catalytic activity	GO:0010468//regulation of gene expression;GO:0034645//cellular macromolecule biosynthetic process	--
MSTRG.11035	--	-	-	-	-	-	-	-	-	--
MSTRG.11038	--	protein GL2-INTERACTING REPRESSOR 2 [Medicago truncatula]	-	-	-	-	GO:0043231//intracellular membrane-bounded organelle	-	-	--
MSTRG.1104	--	zinc finger MYM-type protein 1-like [Trifolium pratense]	-	-	-	-	-	-	-	--
MSTRG.1105	--	dentin sialophosphoprotein [Medicago truncatula]	-	-	-	-	-	-	-	--
MSTRG.11055	--	histone deacetylase HDT1 [Medicago truncatula]	-	-	-	-	GO:0030312//external encapsulating structure;GO:0031090//organelle membrane;GO:0043231//intracellular membrane-bounded organelle;GO:0043232//intracellular non-membrane-bounded organelle;GO:0044444//cytoplasmic part	GO:0016787//hydrolase activity	GO:0003006//developmental process involved in reproduction;GO:0006221//pyrimidine nucleotide biosynthetic process;GO:0006355//regulation of transcription, DNA-templated;GO:0006464//cellular protein modification process;GO:0009292//genetic transfer;GO:0009451//RNA modification;GO:0009943//adaxial/abaxial axis specification;GO:0010629//negative regulation of gene expression;GO:0042221//response to …	--
MSTRG.11069	PHN1	protein argonaute PNH1 isoform X1 [Medicago truncatula]	-	-	-	-	-	GO:0003723//RNA binding	GO:0006412//translation;GO:0010608//posttranscriptional regulation of gene expression;GO:0016070//RNA metabolic process;GO:0031047//gene silencing by RNA;GO:0040029//regulation of gene expression, epigenetic;GO:0048513//animal organ development;GO:0050794//regulation of cellular process	--
MSTRG.1107	--	dentin sialophosphoprotein-like [Cicer arietinum]	-	-	-	-	-	-	-	--
MSTRG.11079	At1g49730	probable receptor-like protein kinase At1g49730 [Medicago truncatula]	-	-	-	-	GO:0016020//membrane	GO:0016772//transferase activity, transferring phosphorus-containing groups;GO:0032550//purine ribonucleoside binding	GO:0006464//cellular protein modification process;GO:0006796//phosphate-containing compound metabolic process	--
MSTRG.11093	--	hypothetical protein MTR_2g102273 [Medicago truncatula]	-	-	-	-	-	-	-	--
MSTRG.11113	Bp10	L-ascorbate oxidase homolog [Medicago truncatula]	-	-	-	-	-	GO:0016682//oxidoreductase activity, acting on diphenols and related substances as donors, oxygen as acceptor	GO:0044710//single-organism metabolic process	--
MSTRG.11119	--	-	-	-	-	-	-	-	-	--
MSTRG.1112	--	-	-	-	-	-	-	-	-	--
MSTRG.11123	--	-	-	-	-	-	-	-	-	--
MSTRG.11130	GLR3.7	glutamate receptor 3.7 [Medicago truncatula]	-	-	-	-	-	-	-	--
MSTRG.11138	--	DNA (cytosine-5)-methyltransferase CMT3-like protein [Medicago truncatula]	Metabolism;Metabolism	Global and overview maps;Amino acid metabolism	ko01100//Metabolic pathways;ko00270//Cysteine and methionine metabolism	K00558;K00558	GO:0043231//intracellular membrane-bounded organelle	GO:0008168//methyltransferase activity	GO:0006306//DNA methylation	--
MSTRG.11140	RBX1A	RING-box protein 1a [Medicago truncatula]	Genetic Information Processing;Genetic Information Processing;Genetic Information Processing	Folding, sorting and degradation;Folding, sorting and degradation;Replication and repair	ko04141//Protein processing in endoplasmic reticulum;ko04120//Ubiquitin mediated proteolysis;ko03420//Nucleotide excision repair	K03868;K03868;K03868	GO:0031461//cullin-RING ubiquitin ligase complex;GO:0043231//intracellular membrane-bounded organelle	GO:0019787//ubiquitin-like protein transferase activity;GO:0046914//transition metal ion binding	GO:0001558//regulation of cell growth;GO:0006511//ubiquitin-dependent protein catabolic process;GO:0009725//response to hormone;GO:0018205//peptidyl-lysine modification;GO:0032446//protein modification by small protein conjugation;GO:0035966//response to topologically incorrect protein;GO:0043094//cellular metabolic compound salvage;GO:0043248//proteasome assembly;GO:0044786//cell cycle DNA repli…	--
MSTRG.11144	--	-	-	-	-	-	-	-	-	--
MSTRG.11145	FOLB2	dihydroneopterin aldolase 2 isoform X1 [Medicago truncatula]	Metabolism;Metabolism	Global and overview maps;Metabolism of cofactors and vitamins	ko01100//Metabolic pathways;ko00790//Folate biosynthesis	K01633;K01633	GO:0044444//cytoplasmic part	GO:0016832//aldehyde-lyase activity	GO:0006760//folic acid-containing compound metabolic process;GO:0044257//cellular protein catabolic process	--
MSTRG.11147	APO4	APO protein 4, mitochondrial [Medicago truncatula]	-	-	-	-	GO:0043231//intracellular membrane-bounded organelle	-	-	--
MSTRG.11160	--	hypothetical protein MTR_7g010570 [Medicago truncatula]	-	-	-	-	-	-	-	--
MSTRG.11161	--	-	-	-	-	-	-	-	-	--
MSTRG.11165	--	At4g21310p-like protein [Arabidopsis lyrata]	-	-	-	-	-	-	-	--
MSTRG.11178	--	Ribonuclease H [Medicago truncatula]	-	-	-	-	-	-	-	--
MSTRG.11180	MSK-3	protein GDAP2 homolog [Medicago truncatula]	-	-	-	-	-	-	-	--
MSTRG.11191	petC	cytochrome b6-f complex iron-sulfur subunit, chloroplastic [Medicago truncatula]	Metabolism;Metabolism	Global and overview maps;Energy metabolism	ko01100//Metabolic pathways;ko00195//Photosynthesis	K02636;K02636	GO:0009526//plastid envelope;GO:0031224//intrinsic component of membrane;GO:0043234//protein complex;GO:0044434//chloroplast part;GO:0055035//plastid thylakoid membrane	GO:0009055//electron carrier activity;GO:0015078//hydrogen ion transmembrane transporter activity;GO:0043169//cation binding;GO:0051536//iron-sulfur cluster binding;GO:0052880//oxidoreductase activity, acting on diphenols and related substances as donors, with copper protein as acceptor	GO:0006605//protein targeting;GO:0006739//NADP metabolic process;GO:0006996//organelle organization;GO:0009617//response to bacterium;GO:0009620//response to fungus;GO:0009696//salicylic acid metabolic process;GO:0009755//hormone-mediated signaling pathway;GO:0009863//salicylic acid mediated signaling pathway;GO:0010243//response to organonitrogen compound;GO:0015992//proton transport;GO:0016072/…	--
MSTRG.11192	ENT3	equilibrative nucleotide transporter 3 [Medicago truncatula]	-	-	-	-	GO:0031224//intrinsic component of membrane	-	GO:0015858//nucleoside transport	--
MSTRG.11211	--	uncharacterized protein LOC123885900 [Trifolium pratense]	-	-	-	-	-	-	-	--
MSTRG.11212	--	protein FAR1-RELATED SEQUENCE 5-like isoform X2 [Medicago truncatula]	-	-	-	-	-	GO:0046914//transition metal ion binding	-	--
MSTRG.1122	--	-	-	-	-	-	-	-	-	--
MSTRG.11226	--	-	-	-	-	-	-	-	-	--
MSTRG.1123	--	-	-	-	-	-	-	-	-	--
MSTRG.11230	VPS18	PREDICTED: vacuolar protein sorting-associated protein 18 homolog [Gossypium arboreum]	-	-	-	-	-	-	-	--
MSTRG.11233	--	pentatricopeptide repeat-containing protein At1g11900-like [Trifolium pratense]	-	-	-	-	-	-	-	--
MSTRG.11234	--	-	-	-	-	-	-	-	-	--
MSTRG.11241	SCAMP1	secretory carrier-associated membrane protein 1 [Medicago truncatula]	-	-	-	-	GO:0030659//cytoplasmic vesicle membrane;GO:0031224//intrinsic component of membrane	-	GO:0006810//transport	--
MSTRG.11250	--	Peroxisomal membrane protein 2 [Mucuna pruriens]	-	-	-	-	-	-	-	--
MSTRG.11253	--	-	-	-	-	-	-	-	-	--
MSTRG.11285	RPL3B	50S ribosomal protein L3P [Medicago truncatula]	Genetic Information Processing	Translation	ko03010//Ribosome	K02906	GO:0009536//plastid;GO:0030529//intracellular ribonucleoprotein complex	GO:0003723//RNA binding;GO:0005198//structural molecule activity	GO:0010467//gene expression	--
MSTRG.11290	IBS1	probable serine/threonine-protein kinase At1g54610 [Medicago truncatula]	-	-	-	-	-	GO:0016772//transferase activity, transferring phosphorus-containing groups	-	--
MSTRG.11301	BHLH30	transcription factor bHLH30 [Medicago truncatula]	-	-	-	-	-	GO:0005515//protein binding	-	--
MSTRG.11302	--	paired amphipathic helix protein [Medicago truncatula]	-	-	-	-	-	-	GO:0010468//regulation of gene expression	--
MSTRG.11306	--	mitotic apparatus protein p62-like [Medicago truncatula]	-	-	-	-	-	-	-	--
MSTRG.11316	RTNLB17	reticulon-like protein B17 [Medicago truncatula]	-	-	-	-	-	-	-	--
MSTRG.11318	NFD6	protein NUCLEAR FUSION DEFECTIVE 6, mitochondrial isoform X4 [Medicago truncatula]	-	-	-	-	-	-	-	--
MSTRG.11319	APX1	L-ascorbate peroxidase [Medicago truncatula]	Metabolism;Metabolism;Metabolism	Global and overview maps;Metabolism of other amino acids;Carbohydrate metabolism	ko01100//Metabolic pathways;ko00480//Glutathione metabolism;ko00053//Ascorbate and aldarate metabolism	K00434;K00434;K00434	-	GO:0005488//binding	GO:0006950//response to stress;GO:0044710//single-organism metabolic process	--
MSTRG.11322	--	ribonuclease H, partial [Trifolium pratense]	-	-	-	-	-	-	-	--
MSTRG.11325	--	signaling peptide TAXIMIN 2 [Medicago truncatula]	-	-	-	-	-	-	-	--
MSTRG.11326	TAX1	signaling peptide TAXIMIN 2 [Medicago truncatula]	-	-	-	-	-	-	-	--
MSTRG.11333	--	ER lumen protein-retaining receptor erd-2.2-like [Triticum dicoccoides]	-	-	-	-	GO:0031224//intrinsic component of membrane	GO:0005048//signal sequence binding	GO:0006006//glucose metabolic process;GO:0035437//maintenance of protein localization in endoplasmic reticulum	--
MSTRG.11337	MGP	zinc finger protein MAGPIE [Medicago truncatula]	-	-	-	-	GO:0043231//intracellular membrane-bounded organelle	GO:0000975//regulatory region DNA binding;GO:0046872//metal ion binding	GO:0000041//transition metal ion transport;GO:0001101//response to acid chemical;GO:0006355//regulation of transcription, DNA-templated;GO:0007568//aging;GO:0009267//cellular response to starvation;GO:0009648//photoperiodism;GO:0015698//inorganic anion transport;GO:0048506//regulation of timing of meristematic phase transition	--
MSTRG.11338	ddiA	tyrosine kinase [Medicago truncatula]	-	-	-	-	-	-	-	--
MSTRG.1134	exgA	probable glucan 1,3-beta-glucosidase A [Medicago truncatula]	-	-	-	-	-	GO:0003779//actin binding;GO:0016787//hydrolase activity	GO:0030036//actin cytoskeleton organization;GO:0044238//primary metabolic process	--
MSTRG.11344	--	serine/threonine-protein kinase phg2 [Cicer arietinum]	-	-	-	-	-	-	-	--
MSTRG.11367	--	COP1-interactive protein 1 isoform X1 [Medicago truncatula]	-	-	-	-	-	-	-	--
MSTRG.11368	--	frigida-LIKE protein [Medicago truncatula]	-	-	-	-	-	-	-	--
MSTRG.11370	--	ribonuclease HI-like protein [Trifolium pratense]	-	-	-	-	GO:0043231//intracellular membrane-bounded organelle	GO:0004518//nuclease activity	GO:0000723//telomere maintenance;GO:0006342//chromatin silencing;GO:0007059//chromosome segregation;GO:0010212//response to ionizing radiation;GO:0032844//regulation of homeostatic process;GO:0048449//floral organ formation;GO:0070192//chromosome organization involved in meiotic cell cycle;GO:0090305//nucleic acid phosphodiester bond hydrolysis	--
MSTRG.11381	SBP65	seed biotin-containing protein SBP65 [Medicago truncatula]	-	-	-	-	-	-	-	--
MSTRG.11387	--	hypothetical protein MtrunA17_Chr4g0029731 [Medicago truncatula]	-	-	-	-	-	-	-	--
MSTRG.11394	--	histone acetyltransferase of the CBP family protein [Medicago truncatula]	-	-	-	-	-	-	-	--
MSTRG.11408	--	zinc finger MYM-type protein 1-like isoform X2 [Cicer arietinum]	-	-	-	-	-	-	-	--
MSTRG.11410	PIP5K1	phosphatidylinositol 4-phosphate 5-kinase 1-like isoform X4 [Phoenix dactylifera]	Metabolism;Cellular Processes;Environmental Information Processing;Metabolism	Global and overview maps;Transport and catabolism;Signal transduction;Carbohydrate metabolism	ko01100//Metabolic pathways;ko04144//Endocytosis;ko04070//Phosphatidylinositol signaling system;ko00562//Inositol phosphate metabolism	K00889;K00889;K00889;K00889	GO:0016020//membrane;GO:0044464//cell part	GO:0003779//actin binding;GO:0016307//phosphatidylinositol phosphate kinase activity	GO:0006796//phosphate-containing compound metabolic process	--
MSTRG.11412	--	hypothetical protein MTR_3g111560 [Medicago truncatula]	-	-	-	-	-	-	-	--
MSTRG.11418	--	Myb/SANT-like DNA-binding domain protein [Medicago truncatula]	-	-	-	-	-	GO:0070011//peptidase activity, acting on L-amino acid peptides	GO:0019538//protein metabolic process	--
MSTRG.1142	--	DUF295 family protein [Medicago truncatula]	-	-	-	-	-	-	-	--
MSTRG.11431	CSLC8	probable xyloglucan glycosyltransferase 5 isoform X2 [Medicago truncatula]	-	-	-	-	GO:0016020//membrane;GO:0043231//intracellular membrane-bounded organelle	GO:0046527//glucosyltransferase activity	GO:0009987//cellular process;GO:0044085//cellular component biogenesis	--
MSTRG.11435	EGY3	peptidase M50 family, partial [Trifolium pratense]	-	-	-	-	GO:0009536//plastid;GO:0016020//membrane	GO:0016787//hydrolase activity	GO:0000302//response to reactive oxygen species;GO:0009642//response to light intensity;GO:0044267//cellular protein metabolic process	--
MSTRG.11442	--	bromodomain-containing protein 7-like [Mangifera indica]	-	-	-	-	-	-	-	--
MSTRG.11449	BIB	zinc finger protein BALDIBIS [Medicago truncatula]	-	-	-	-	-	GO:0043169//cation binding	GO:0009888//tissue development;GO:0044763//single-organism cellular process;GO:0048364//root development;GO:0050794//regulation of cellular process	--
MSTRG.11470	CSN4	COP9 signalosome complex subunit 4 isoform X2 [Arachis duranensis]	-	-	-	-	GO:0043231//intracellular membrane-bounded organelle;GO:0043234//protein complex;GO:0044444//cytoplasmic part	GO:0005488//binding	GO:0000338//protein deneddylation;GO:0007602//phototransduction;GO:0009639//response to red or far red light;GO:0010389//regulation of G2/M transition of mitotic cell cycle;GO:0044707//single-multicellular organism process	--
MSTRG.11475	--	DNA replication complex GINS protein SLD5 [Medicago truncatula]	-	-	-	-	GO:0031261//DNA replication preinitiation complex	-	GO:0006260//DNA replication;GO:0007049//cell cycle;GO:0051052//regulation of DNA metabolic process	--
MSTRG.11482	--	mitotic checkpoint protein BUB3, partial [Trifolium pratense]	-	-	-	-	GO:0000776//kinetochore;GO:0015630//microtubule cytoskeleton;GO:0031461//cullin-RING ubiquitin ligase complex;GO:0043231//intracellular membrane-bounded organelle;GO:0044444//cytoplasmic part	-	GO:0000280//nuclear division;GO:0044763//single-organism cellular process	--
MSTRG.11490	ALY1	THO complex subunit 4-like protein [Trifolium pratense]	Genetic Information Processing;Genetic Information Processing;Genetic Information Processing	Transcription;Translation;Translation	ko03040//Spliceosome;ko03013//Nucleocytoplasmic transport;ko03015//mRNA surveillance pathway	K12881;K12881;K12881	GO:0005634//nucleus	GO:0097159//organic cyclic compound binding	-	--
MSTRG.11496	UXT1	UDP-xylose transporter 1 [Medicago truncatula]	-	-	-	-	GO:0031224//intrinsic component of membrane	-	-	--
MSTRG.11499	GIP	secreted RxLR effector protein 161-like [Trifolium pratense]	-	-	-	-	-	-	-	--
MSTRG.115	SDN3	small RNA degrading nuclease 1-like [Medicago truncatula]	Genetic Information Processing	Translation	ko03008//Ribosome biogenesis in eukaryotes	K14570	-	-	-	--
MSTRG.11518	--	uncharacterized protein LOC120579613 [Medicago truncatula]	-	-	-	-	-	-	-	--
MSTRG.11519	--	viral movement protein [Medicago truncatula]	-	-	-	-	-	-	-	--
MSTRG.1152	--	-	-	-	-	-	-	-	-	--
MSTRG.11527	At5g60760	P-loop NTPase domain-containing protein LPA1 homolog 1 [Medicago truncatula]	-	-	-	-	-	GO:0003824//catalytic activity	-	--
MSTRG.11535	--	bromodomain-containing protein 4-like [Hevea brasiliensis]	-	-	-	-	-	-	-	--
MSTRG.11538	--	zinc finger MYM-type protein 1-like [Medicago truncatula]	-	-	-	-	-	-	-	--
MSTRG.1154	--	hypothetical protein MtrunA17_Chr1g0174681 [Medicago truncatula]	-	-	-	-	-	-	-	--
MSTRG.1155	--	hypothetical protein MtrunA17_Chr1g0174681 [Medicago truncatula]	-	-	-	-	-	-	-	--
MSTRG.11555	--	-	-	-	-	-	-	-	-	--
MSTRG.11562	--	zinc finger protein BRUTUS-like At1g18910 [Medicago truncatula]	-	-	-	-	-	-	-	--
MSTRG.11572	--	-	-	-	-	-	-	-	-	--
MSTRG.11592	CBP1	serine carboxypeptidase-like 20 [Medicago truncatula]	-	-	-	-	-	GO:0004180//carboxypeptidase activity	GO:0019538//protein metabolic process	--
MSTRG.11593	--	kinetochore protein NUF2 homolog [Manihot esculenta]	-	-	-	-	-	-	-	--
MSTRG.11596	At3g55350	protein ALP1-like [Medicago truncatula]	-	-	-	-	-	-	-	--
MSTRG.11597	At3g55350	protein ALP1-like [Medicago truncatula]	-	-	-	-	-	-	-	--
MSTRG.116	--	putative fruit bromelain [Medicago truncatula]	-	-	-	-	-	-	-	--
MSTRG.11632	TRP5	telomere repeat-binding protein 5 isoform X1 [Medicago truncatula]	-	-	-	-	-	GO:0005488//binding	-	--
MSTRG.11639	FRS4	protein FAR1-RELATED SEQUENCE 4 [Medicago truncatula]	-	-	-	-	GO:0043231//intracellular membrane-bounded organelle	GO:0046914//transition metal ion binding	GO:0009639//response to red or far red light;GO:0044763//single-organism cellular process;GO:0048518//positive regulation of biological process;GO:0050794//regulation of cellular process;GO:0051716//cellular response to stimulus;GO:0070647//protein modification by small protein conjugation or removal;GO:0090304//nucleic acid metabolic process	--
MSTRG.11649	OEP80	outer envelope protein 80, chloroplastic isoform X2 [Medicago truncatula]	-	-	-	-	GO:0009527//plastid outer membrane	-	GO:0003006//developmental process involved in reproduction;GO:0009657//plastid organization;GO:0043623//cellular protein complex assembly	--
MSTRG.11650	OEP80	outer envelope protein 80, chloroplastic-like isoform X1 [Trifolium pratense]	-	-	-	-	GO:0009527//plastid outer membrane	-	GO:0003006//developmental process involved in reproduction;GO:0009657//plastid organization;GO:0043623//cellular protein complex assembly	--
MSTRG.11655	--	-	-	-	-	-	-	-	-	--
MSTRG.11667	TIM10	mitochondrial import inner membrane translocase subunit TIM10 isoform X1 [Medicago truncatula]	-	-	-	-	GO:0031970//organelle envelope lumen;GO:0043231//intracellular membrane-bounded organelle;GO:0044444//cytoplasmic part	GO:0005488//binding	GO:0006839//mitochondrial transport;GO:0006996//organelle organization;GO:0015031//protein transport;GO:0044237//cellular metabolic process	--
MSTRG.11677	--	transmembrane protein [Salix suchowensis]	-	-	-	-	GO:0044434//chloroplast part	-	GO:0006355//regulation of transcription, DNA-templated;GO:0009887//organ morphogenesis;GO:0048869//cellular developmental process	--
MSTRG.11690	--	histone H3.2 [Quercus suber]	-	-	-	-	GO:0016020//membrane	GO:0003677//DNA binding	GO:0010468//regulation of gene expression	--
MSTRG.11695	--	cytokinin riboside 5'-monophosphate phosphoribohydrolase LOG3 [Cynara cardunculus var. scolymus] [Cynara cardunculus]	-	-	-	-	-	-	-	--
MSTRG.11696	--	-	-	-	-	-	-	-	-	--
MSTRG.11697	PAO3	PREDICTED: probable polyamine oxidase 2 [Lupinus angustifolius]	Metabolism;Metabolism;Metabolism	Global and overview maps;Amino acid metabolism;Metabolism of other amino acids	ko01100//Metabolic pathways;ko00330//Arginine and proline metabolism;ko00410//beta-Alanine metabolism	K17839;K17839;K17839	GO:0042579//microbody	GO:0016647//oxidoreductase activity, acting on the CH-NH group of donors, oxygen as acceptor	GO:0001101//response to acid chemical;GO:0006575//cellular modified amino acid metabolic process;GO:0006595//polyamine metabolic process;GO:0006950//response to stress;GO:0009699//phenylpropanoid biosynthetic process	--
MSTRG.11704	GIP	Zinc finger CCHC-type [Arabidopsis thaliana x Arabidopsis arenosa]	-	-	-	-	-	-	-	--
MSTRG.11706	NTH2	endonuclease III homolog 2, chloroplastic isoform X1 [Medicago truncatula]	Genetic Information Processing	Replication and repair	ko03410//Base excision repair	K10773	GO:0042646//plastid nucleoid	GO:0003676//nucleic acid binding;GO:0004520//endodeoxyribonuclease activity;GO:0016279//protein-lysine N-methyltransferase activity;GO:0016799//hydrolase activity, hydrolyzing N-glycosyl compounds;GO:0043169//cation binding;GO:0051536//iron-sulfur cluster binding	GO:0006281//DNA repair;GO:0006308//DNA catabolic process;GO:0016571//histone methylation	--
MSTRG.11720	--	-	-	-	-	-	-	-	-	--
MSTRG.11721	--	-	-	-	-	-	-	-	-	--
MSTRG.11728	CLPB1	chaperone protein ClpB1 [Medicago truncatula]	-	-	-	-	GO:0009526//plastid envelope;GO:0009532//plastid stroma	GO:0017111//nucleoside-triphosphatase activity;GO:0032550//purine ribonucleoside binding	GO:0000302//response to reactive oxygen species;GO:0006417//regulation of translation;GO:0009408//response to heat;GO:0009642//response to light intensity;GO:0033554//cellular response to stress	--
MSTRG.11729	CLPB1	chaperone protein ClpB1 [Medicago truncatula]	-	-	-	-	GO:0009526//plastid envelope;GO:0009532//plastid stroma	GO:0017111//nucleoside-triphosphatase activity;GO:0032550//purine ribonucleoside binding	GO:0000302//response to reactive oxygen species;GO:0006417//regulation of translation;GO:0009408//response to heat;GO:0009642//response to light intensity;GO:0033554//cellular response to stress	--
MSTRG.11735	At5g47800	BTB/POZ domain plant protein [Medicago truncatula]	-	-	-	-	-	-	-	--
MSTRG.11738	--	-	-	-	-	-	-	-	-	--
MSTRG.11740	--	ASCH domain protein [Spatholobus suberectus]	-	-	-	-	GO:0043231//intracellular membrane-bounded organelle	-	-	--
MSTRG.11741	--	ASCH domain protein [Spatholobus suberectus]	-	-	-	-	-	-	-	--
MSTRG.11750	PEX13	peroxisomal membrane protein 13 isoform X1 [Glycine max]	Cellular Processes	Transport and catabolism	ko04146//Peroxisome	K13344	GO:0044439//peroxisomal part	-	GO:0006625//protein targeting to peroxisome;GO:0009057//macromolecule catabolic process;GO:0009062//fatty acid catabolic process;GO:0030001//metal ion transport;GO:0048193//Golgi vesicle transport	--
MSTRG.11751	TBC1D22B	GTPase-activating protein GYP1 [Medicago truncatula]	-	-	-	-	-	-	GO:0010038//response to metal ion	--
MSTRG.11752	--	RNase H family protein [Spatholobus suberectus]	-	-	-	-	-	GO:0016891//endoribonuclease activity, producing 5'-phosphomonoesters	GO:0090501//RNA phosphodiester bond hydrolysis	--
MSTRG.11765	--	factor of DNA methylation 1 [Medicago truncatula]	-	-	-	-	-	-	-	--
MSTRG.11769	--	hypothetical protein MTR_3g030280 [Medicago truncatula]	-	-	-	-	-	-	-	--
MSTRG.11778	PP7	serine/threonine-protein phosphatase 7-like isoform X1 [Cicer arietinum]	-	-	-	-	-	GO:0003824//catalytic activity;GO:0043169//cation binding	GO:0006796//phosphate-containing compound metabolic process	--
MSTRG.11779	surE	5'-nucleotidase SurE [Medicago truncatula]	Metabolism;Metabolism;Metabolism;Metabolism;Metabolism	Global and overview maps;Global and overview maps;Nucleotide metabolism;Nucleotide metabolism;Metabolism of cofactors and vitamins	ko01100//Metabolic pathways;ko01110//Biosynthesis of secondary metabolites;ko00230//Purine metabolism;ko00240//Pyrimidine metabolism;ko00760//Nicotinate and nicotinamide metabolism	K03787;K03787;K03787;K03787;K03787	GO:0044424//intracellular part	GO:0008252//nucleotidase activity	-	--
MSTRG.11784	EPFL3	EPIDERMAL PATTERNING FACTOR-like protein 3 [Medicago truncatula]	-	-	-	-	-	-	-	--
MSTRG.11786	ROS1	ROS1 protein [Spatholobus suberectus]	-	-	-	-	-	GO:0005488//binding;GO:0016787//hydrolase activity	GO:0006259//DNA metabolic process;GO:0006351//transcription, DNA-templated;GO:0010468//regulation of gene expression;GO:0044710//single-organism metabolic process;GO:0044763//single-organism cellular process	--
MSTRG.11795	IDD7	protein indeterminate-domain 11 [Medicago truncatula]	-	-	-	-	-	GO:0016787//hydrolase activity;GO:0043169//cation binding	GO:0044237//cellular metabolic process;GO:0044238//primary metabolic process;GO:0071704//organic substance metabolic process	--
MSTRG.1181	--	-	-	-	-	-	-	-	-	--
MSTRG.11846	--	hypothetical protein MtrunA17_Chr2g0330381 [Medicago truncatula]	-	-	-	-	-	-	-	--
MSTRG.11847	--	hypothetical protein MtrunA17_Chr2g0330381 [Medicago truncatula]	-	-	-	-	-	-	-	--
MSTRG.11855	REX4	apoptosis-enhancing nuclease [Medicago truncatula]	-	-	-	-	-	GO:0004518//nuclease activity;GO:0043169//cation binding	GO:0000278//mitotic cell cycle;GO:0090304//nucleic acid metabolic process	--
MSTRG.11856	SELMODRAFT_444075	inactive protein kinase SELMODRAFT_444075 [Medicago truncatula]	-	-	-	-	-	GO:0016772//transferase activity, transferring phosphorus-containing groups;GO:0032550//purine ribonucleoside binding	GO:0006464//cellular protein modification process;GO:0006796//phosphate-containing compound metabolic process	--
MSTRG.11857	--	-	-	-	-	-	-	-	-	--
MSTRG.11859	PS2	inorganic pyrophosphatase 2 [Medicago truncatula]	Metabolism;Metabolism	Global and overview maps;Metabolism of cofactors and vitamins	ko01100//Metabolic pathways;ko00750//Vitamin B6 metabolism	K13248;K13248	-	GO:0016791//phosphatase activity	GO:0006796//phosphate-containing compound metabolic process	--
MSTRG.11863	--	-	-	-	-	-	-	-	-	--
MSTRG.11868	--	Cell division cycle protein [Salix suchowensis]	Genetic Information Processing	Folding, sorting and degradation	ko04120//Ubiquitin mediated proteolysis	K03363	-	-	-	--
MSTRG.11903	LPR1	cell wall protein DAN4-like isoform X2 [Medicago truncatula]	-	-	-	-	-	GO:0016491//oxidoreductase activity	GO:0044710//single-organism metabolic process	--
MSTRG.11906	--	-	-	-	-	-	-	-	-	--
MSTRG.11932	--	DNA-directed RNA polymerase [Salix suchowensis]	-	-	-	-	GO:0031224//intrinsic component of membrane;GO:0031984//organelle subcompartment;GO:0043231//intracellular membrane-bounded organelle	-	GO:0000097//sulfur amino acid biosynthetic process	--
MSTRG.11941	--	hypothetical protein MTR_1g018830 [Medicago truncatula]	-	-	-	-	-	-	-	--
MSTRG.11950	At2g01390/At2g01380	pentatricopeptide repeat-containing protein At2g01390 [Medicago truncatula]	-	-	-	-	-	-	-	--
MSTRG.11953	--	ribonuclease H, partial [Trifolium pratense]	-	-	-	-	-	-	-	--
MSTRG.11963	--	gag-pol polyprotein, partial [Trifolium pratense]	-	-	-	-	-	-	-	--
MSTRG.11971	--	F-box/LRR-repeat protein At3g26922 isoform X2 [Medicago truncatula]	-	-	-	-	-	-	-	--
MSTRG.11978	--	-	-	-	-	-	-	-	-	--
MSTRG.11979	--	-	-	-	-	-	-	-	-	--
MSTRG.1198	--	-	-	-	-	-	-	-	-	--
MSTRG.11982	--	IST1-like protein [Trifolium pratense]	-	-	-	-	-	-	-	--
MSTRG.11987	--	interaptin-like isoform X2 [Cicer arietinum]	-	-	-	-	-	-	-	--
MSTRG.11993	HSP70-14	heat shock 70 kDa protein 15-like isoform X1 [Asparagus officinalis]	-	-	-	-	GO:0016020//membrane;GO:0043231//intracellular membrane-bounded organelle;GO:0044444//cytoplasmic part	GO:0032550//purine ribonucleoside binding	GO:0006950//response to stress;GO:0010038//response to metal ion	--
MSTRG.11998	FLZ10	FCS-Like Zinc finger 11 isoform X2 [Medicago truncatula]	-	-	-	-	-	-	-	--
MSTRG.12	--	Fanconi anemia group J protein homolog isoform X3 [Medicago truncatula]	Genetic Information Processing	Replication and repair	ko03440//Homologous recombination	K15362	-	-	-	--
MSTRG.12011	MAIL1	protein MAIN-LIKE 1-like [Medicago truncatula]	-	-	-	-	-	-	-	--
MSTRG.12012	GLYK	Retrovirus-related Pol polyprotein from transposon TNT 1-94 [Vitis vinifera]	Metabolism;Metabolism;Metabolism;Metabolism;Metabolism;Metabolism	Global and overview maps;Global and overview maps;Global and overview maps;Lipid metabolism;Carbohydrate metabolism;Amino acid metabolism	ko01100//Metabolic pathways;ko01110//Biosynthesis of secondary metabolites;ko01200//Carbon metabolism;ko00561//Glycerolipid metabolism;ko00630//Glyoxylate and dicarboxylate metabolism;ko00260//Glycine, serine and threonine metabolism	K15918;K15918;K15918;K15918;K15918;K15918	GO:0009526//plastid envelope;GO:0009532//plastid stroma	GO:0016301//kinase activity;GO:0032550//purine ribonucleoside binding	GO:0006796//phosphate-containing compound metabolic process;GO:0009853//photorespiration	--
MSTRG.12013	GLYK	D-glycerate 3-kinase, chloroplastic [Medicago truncatula]	Metabolism;Metabolism;Metabolism;Metabolism;Metabolism;Metabolism	Global and overview maps;Global and overview maps;Global and overview maps;Lipid metabolism;Carbohydrate metabolism;Amino acid metabolism	ko01100//Metabolic pathways;ko01110//Biosynthesis of secondary metabolites;ko01200//Carbon metabolism;ko00561//Glycerolipid metabolism;ko00630//Glyoxylate and dicarboxylate metabolism;ko00260//Glycine, serine and threonine metabolism	K15918;K15918;K15918;K15918;K15918;K15918	GO:0009526//plastid envelope;GO:0009532//plastid stroma	GO:0016301//kinase activity;GO:0032550//purine ribonucleoside binding	GO:0006796//phosphate-containing compound metabolic process;GO:0009853//photorespiration	--
MSTRG.12014	CYCA2-3	cyclin A homolog [Medicago falcata]	-	-	-	-	GO:0043231//intracellular membrane-bounded organelle	GO:0019887//protein kinase regulator activity;GO:0019900//kinase binding	GO:0000079//regulation of cyclin-dependent protein serine/threonine kinase activity;GO:0001558//regulation of cell growth;GO:0006511//ubiquitin-dependent protein catabolic process;GO:0007017//microtubule-based process;GO:0010374//stomatal complex development;GO:0035966//response to topologically incorrect protein;GO:0043623//cellular protein complex assembly;GO:0044786//cell cycle DNA replication…	--
MSTRG.12015	CYCA2-4	cyclin-A2-4 [Medicago truncatula]	-	-	-	-	GO:0043231//intracellular membrane-bounded organelle	GO:0019900//kinase binding	GO:0000079//regulation of cyclin-dependent protein serine/threonine kinase activity;GO:0001558//regulation of cell growth;GO:0006511//ubiquitin-dependent protein catabolic process;GO:0007017//microtubule-based process;GO:0010374//stomatal complex development;GO:0035966//response to topologically incorrect protein;GO:0043623//cellular protein complex assembly;GO:0044786//cell cycle DNA replication…	--
MSTRG.12016	--	nephrocystin-3 [Cicer arietinum]	-	-	-	-	-	-	-	--
MSTRG.1202	RPL18B	60S ribosomal protein L18-2 [Citrus clementina]	Genetic Information Processing	Translation	ko03010//Ribosome	K02883	GO:0005911//cell-cell junction;GO:0009536//plastid;GO:0015934//large ribosomal subunit;GO:0031090//organelle membrane	GO:0005198//structural molecule activity;GO:0005488//binding	GO:0006221//pyrimidine nucleotide biosynthetic process;GO:0010467//gene expression	--
MSTRG.12022	--	eukaryotic translation initiation factor 3 subunit A [Medicago truncatula]	-	-	-	-	-	-	GO:0000725//recombinational repair;GO:0006305//DNA alkylation;GO:0006342//chromatin silencing;GO:0031497//chromatin assembly;GO:0034968//histone lysine methylation;GO:0048449//floral organ formation;GO:0051726//regulation of cell cycle;GO:1902410//mitotic cytokinetic process	--
MSTRG.1203	--	-	-	-	-	-	-	-	-	--
MSTRG.12034	--	cystatin domain protein [Medicago truncatula]	-	-	-	-	-	-	-	--
MSTRG.12035	--	probable amino-acid acetyltransferase NAGS2, chloroplastic isoform X1 [Medicago truncatula]	Metabolism;Metabolism;Metabolism;Metabolism;Metabolism	Global and overview maps;Global and overview maps;Global and overview maps;Global and overview maps;Amino acid metabolism	ko01100//Metabolic pathways;ko01110//Biosynthesis of secondary metabolites;ko01230//Biosynthesis of amino acids;ko01210//2-Oxocarboxylic acid metabolism;ko00220//Arginine biosynthesis	K14682;K14682;K14682;K14682;K14682	GO:0044424//intracellular part	GO:0016407//acetyltransferase activity	GO:0006525//arginine metabolic process	--
MSTRG.12039	--	-	-	-	-	-	-	-	-	--
MSTRG.12045	--	F-box-like protein [Medicago truncatula]	-	-	-	-	-	-	-	--
MSTRG.12051	NUP93A	nuclear pore complex protein NUP93A [Ricinus communis]	Genetic Information Processing	Translation	ko03013//Nucleocytoplasmic transport	K14309	GO:0005911//cell-cell junction;GO:0012505//endomembrane system;GO:0043232//intracellular non-membrane-bounded organelle	GO:0005488//binding	GO:0000280//nuclear division;GO:0000723//telomere maintenance;GO:0003006//developmental process involved in reproduction;GO:0006342//chromatin silencing;GO:0006405//RNA export from nucleus;GO:0007059//chromosome segregation;GO:0009409//response to cold;GO:0009639//response to red or far red light;GO:0009756//carbohydrate mediated signaling;GO:0010212//response to ionizing radiation;GO:0019827//st…	--
MSTRG.12052	NUP93A	nuclear pore complex protein NUP93A [Medicago truncatula]	Genetic Information Processing	Translation	ko03013//Nucleocytoplasmic transport	K14309	GO:0005911//cell-cell junction;GO:0012505//endomembrane system;GO:0043232//intracellular non-membrane-bounded organelle	GO:0003824//catalytic activity;GO:0005488//binding	GO:0000280//nuclear division;GO:0000723//telomere maintenance;GO:0003006//developmental process involved in reproduction;GO:0006342//chromatin silencing;GO:0006405//RNA export from nucleus;GO:0007059//chromosome segregation;GO:0009409//response to cold;GO:0009639//response to red or far red light;GO:0009756//carbohydrate mediated signaling;GO:0010212//response to ionizing radiation;GO:0019827//st…	--
MSTRG.12053	NUP93A	nuclear pore complex protein NUP93A-like [Cannabis sativa]	Genetic Information Processing	Translation	ko03013//Nucleocytoplasmic transport	K14309	GO:0005911//cell-cell junction;GO:0012505//endomembrane system;GO:0043232//intracellular non-membrane-bounded organelle	GO:0003824//catalytic activity;GO:0005488//binding	GO:0000280//nuclear division;GO:0000723//telomere maintenance;GO:0003006//developmental process involved in reproduction;GO:0006342//chromatin silencing;GO:0006405//RNA export from nucleus;GO:0007059//chromosome segregation;GO:0009409//response to cold;GO:0009639//response to red or far red light;GO:0009756//carbohydrate mediated signaling;GO:0010212//response to ionizing radiation;GO:0019827//st…	--
MSTRG.12063	At1g80150	pentatricopeptide repeat-containing protein At1g80150, mitochondrial [Medicago truncatula]	-	-	-	-	-	-	-	--
MSTRG.12064	At1g80150	pentatricopeptide repeat-containing protein At1g80150, mitochondrial [Trifolium pratense]	-	-	-	-	-	-	-	--
MSTRG.12072	--	synaptotagmin-5-like [Cicer arietinum]	-	-	-	-	-	-	-	--
MSTRG.12077	--	Retrovirus-related Pol polyprotein from transposon TNT 1-94 [Cajanus cajan]	-	-	-	-	-	-	-	--
MSTRG.12082	PRP8A	pre-mRNA-processing-splicing factor 8A [Medicago truncatula]	-	-	-	-	GO:0030529//intracellular ribonucleoprotein complex	GO:0017069//snRNA binding	-	--
MSTRG.12084	--	uncharacterized protein LOC11432530 [Medicago truncatula]	-	-	-	-	GO:0009536//plastid;GO:0031224//intrinsic component of membrane	-	-	--
MSTRG.12101	--	-	-	-	-	-	-	-	-	--
MSTRG.12109	--	transposase, Ptta/En/Spm, plant [Spatholobus suberectus]	-	-	-	-	-	-	-	--
MSTRG.12110	--	LRR receptor-like serine/threonine-protein kinase FLS2 [Vigna unguiculata]	-	-	-	-	-	-	-	--
MSTRG.12113	MED15A	mediator of RNA polymerase II transcription subunit 15a [Medicago truncatula]	-	-	-	-	GO:0043231//intracellular membrane-bounded organelle;GO:0043234//protein complex	GO:0000989//transcription factor activity, transcription factor binding;GO:0004672//protein kinase activity;GO:0032550//purine ribonucleoside binding	GO:0001101//response to acid chemical;GO:0006464//cellular protein modification process;GO:0006631//fatty acid metabolic process;GO:0006796//phosphate-containing compound metabolic process;GO:0009625//response to insect;GO:0010468//regulation of gene expression;GO:0034645//cellular macromolecule biosynthetic process	--
MSTRG.12114	MED15A	mediator of RNA polymerase II transcription subunit 15a [Medicago truncatula]	-	-	-	-	-	-	GO:0010468//regulation of gene expression	--
MSTRG.12116	MED15A	mediator of RNA polymerase II transcription subunit 15a isoform X2 [Medicago truncatula]	-	-	-	-	GO:0043231//intracellular membrane-bounded organelle	-	GO:0010468//regulation of gene expression;GO:0034645//cellular macromolecule biosynthetic process;GO:0044238//primary metabolic process;GO:0050896//response to stimulus	--
MSTRG.12117	MED15A	mediator of RNA polymerase II transcription subunit 15a [Medicago truncatula]	-	-	-	-	GO:0043231//intracellular membrane-bounded organelle;GO:0043234//protein complex	-	GO:0001101//response to acid chemical;GO:0006631//fatty acid metabolic process;GO:0009625//response to insect;GO:0010468//regulation of gene expression;GO:0034645//cellular macromolecule biosynthetic process	--
MSTRG.12118	MED15A	mediator of RNA polymerase II transcription subunit 15a-like isoform X2 [Ziziphus jujuba]	-	-	-	-	-	GO:0000989//transcription factor activity, transcription factor binding;GO:0004672//protein kinase activity;GO:0032550//purine ribonucleoside binding	GO:0006464//cellular protein modification process;GO:0006796//phosphate-containing compound metabolic process;GO:0010468//regulation of gene expression	--
MSTRG.12129	FBL14	F-box/LRR-repeat protein 14-like [Trifolium pratense]	-	-	-	-	-	-	-	--
MSTRG.1213	--	wall-associated receptor kinase galacturonan-binding protein [Medicago truncatula]	-	-	-	-	-	GO:0016301//kinase activity	-	--
MSTRG.12147	--	-	-	-	-	-	-	-	-	--
MSTRG.12149	--	-	-	-	-	-	-	-	-	--
MSTRG.12150	--	-	-	-	-	-	-	-	-	--
MSTRG.12153	--	-	-	-	-	-	-	-	-	--
MSTRG.12177	RLM1A	disease resistance protein RUN1 isoform X3 [Medicago truncatula]	-	-	-	-	-	GO:0032550//purine ribonucleoside binding	GO:0010468//regulation of gene expression;GO:0034645//cellular macromolecule biosynthetic process;GO:0050794//regulation of cellular process	--
MSTRG.12179	--	Transposon TX1 149 kDa protein isoform D [Glycine soja]	-	-	-	-	-	-	-	--
MSTRG.12180	--	B-block binding subunit of TFIIIC [Spatholobus suberectus]	-	-	-	-	-	-	-	--
MSTRG.12185	--	-	-	-	-	-	-	-	-	--
MSTRG.12186	--	UPF0301 protein Cpar_0662 [Trifolium pratense]	-	-	-	-	-	-	GO:0006089//lactate metabolic process	--
MSTRG.12189	--	-	-	-	-	-	-	-	-	--
MSTRG.12193	--	F-box protein interaction domain protein [Medicago truncatula]	-	-	-	-	-	-	-	--
MSTRG.12194	--	B-block binding subunit of TFIIIC [Spatholobus suberectus]	-	-	-	-	-	-	-	--
MSTRG.12235	--	-	-	-	-	-	-	-	-	--
MSTRG.12236	--	-	-	-	-	-	-	-	-	--
MSTRG.12237	--	F-box/kelch-repeat protein At3g23880 [Medicago truncatula]	-	-	-	-	GO:0005737//cytoplasm	-	GO:0019538//protein metabolic process;GO:0044237//cellular metabolic process	--
MSTRG.12240	4CLL5	4-coumarate-CoA ligase-like protein [Medicago truncatula]	Metabolism;Metabolism;Metabolism	Global and overview maps;Global and overview maps;Lipid metabolism	ko01100//Metabolic pathways;ko01110//Biosynthesis of secondary metabolites;ko00592//alpha-Linolenic acid metabolism	K10526;K10526;K10526	GO:0009536//plastid;GO:0042579//microbody	GO:0016405//CoA-ligase activity;GO:0016703//oxidoreductase activity, acting on single donors with incorporation of molecular oxygen, incorporation of one atom of oxygen (internal monooxygenases or internal mixed function oxidases);GO:0032550//purine ribonucleoside binding	GO:0001101//response to acid chemical;GO:0006950//response to stress;GO:0009694//jasmonic acid metabolic process;GO:0010243//response to organonitrogen compound;GO:0051707//response to other organism	--
MSTRG.12250	--	-	-	-	-	-	-	-	-	--
MSTRG.12251	--	-	-	-	-	-	-	-	-	--
MSTRG.12259	--	vacuolar protein sorting-associated protein 41 homolog [Cicer arietinum]	-	-	-	-	-	-	-	--
MSTRG.12273	SE	serrate RNA effector molecule [Medicago truncatula]	-	-	-	-	GO:0009536//plastid;GO:0016604//nuclear body;GO:0043232//intracellular non-membrane-bounded organelle	GO:0001071//nucleic acid binding transcription factor activity;GO:0003676//nucleic acid binding;GO:0043169//cation binding	GO:0000278//mitotic cell cycle;GO:0006325//chromatin organization;GO:0006355//regulation of transcription, DNA-templated;GO:0006464//cellular protein modification process;GO:0009955//adaxial/abaxial pattern specification;GO:0030422//production of siRNA involved in RNA interference;GO:0034470//ncRNA processing;GO:0048507//meristem development	--
MSTRG.12280	--	-	-	-	-	-	-	-	-	--
MSTRG.12282	MOR1	protein MOR1 isoform X2 [Medicago truncatula]	-	-	-	-	GO:0044424//intracellular part	-	GO:0022402//cell cycle process;GO:1902589//single-organism organelle organization	--
MSTRG.12283	--	hypothetical protein E2542_SST24712 [Spatholobus suberectus]	-	-	-	-	-	-	-	--
MSTRG.12284	--	hypothetical protein TSUD_145680, partial [Trifolium subterraneum]	-	-	-	-	-	-	-	--
MSTRG.12285	--	AGC kinase [Medicago truncatula]	-	-	-	-	-	GO:0004672//protein kinase activity;GO:0032550//purine ribonucleoside binding	GO:0006464//cellular protein modification process;GO:0006796//phosphate-containing compound metabolic process	--
MSTRG.12299	--	protein diaphanous homolog 1-like [Vigna unguiculata]	-	-	-	-	-	-	-	--
MSTRG.12305	--	interaptin-like isoform X2 [Cicer arietinum]	-	-	-	-	-	-	-	--
MSTRG.12314	--	fluoride export protein 1 isoform X1 [Medicago truncatula]	-	-	-	-	GO:0016020//membrane	-	GO:0009072//aromatic amino acid family metabolic process	--
MSTRG.12320	--	inactive protein RESTRICTED TEV MOVEMENT 2-like isoform X1 [Trifolium pratense]	-	-	-	-	-	-	-	--
MSTRG.12322	--	animal RPA1 domain protein [Medicago truncatula]	-	-	-	-	-	-	-	--
MSTRG.12336	--	-	-	-	-	-	-	-	-	--
MSTRG.12337	--	-	-	-	-	-	-	-	-	--
MSTRG.12341	--	-	-	-	-	-	-	-	-	--
MSTRG.12351	--	-	-	-	-	-	-	-	-	--
MSTRG.12357	PCMP-E93	pentatricopeptide repeat-containing protein At3g18970 [Medicago truncatula]	-	-	-	-	-	-	-	--
MSTRG.1236	--	-	-	-	-	-	-	-	-	--
MSTRG.12365	--	transmembrane protein, putative [Medicago truncatula]	-	-	-	-	-	-	-	--
MSTRG.12369	HMGB2	octicosapeptide/phox/Bem1p domain kinase superfamily protein [Medicago truncatula]	-	-	-	-	-	-	-	--
MSTRG.1237	--	-	-	-	-	-	-	-	-	--
MSTRG.12370	--	-	-	-	-	-	-	-	-	--
MSTRG.12371	--	ribonuclease T2 family protein [Medicago truncatula]	-	-	-	-	-	GO:0004519//endonuclease activity	GO:0090305//nucleic acid phosphodiester bond hydrolysis	--
MSTRG.1238	--	-	-	-	-	-	-	-	-	--
MSTRG.12380	--	ribonuclease H [Trifolium pratense]	-	-	-	-	-	-	-	--
MSTRG.12386	PGIP2	MDIS1-interacting receptor like kinase 2 [Medicago truncatula]	-	-	-	-	-	-	-	--
MSTRG.12387	PGIP2	MDIS1-interacting receptor like kinase 2 [Medicago truncatula]	-	-	-	-	-	-	-	--
MSTRG.12398	--	hypothetical protein MTR_3g058800 [Medicago truncatula]	-	-	-	-	-	-	-	--
MSTRG.12412	MtrDRAFT_AC149210g1v1	probable histone H2A.1 [Medicago truncatula]	-	-	-	-	GO:0000785//chromatin;GO:0043231//intracellular membrane-bounded organelle;GO:0098687//chromosomal region	GO:0003676//nucleic acid binding;GO:0046983//protein dimerization activity	GO:0034728//nucleosome organization	--
MSTRG.1242	--	hypothetical protein MtrDRAFT_AC140549g74v2 [Medicago truncatula]	-	-	-	-	-	-	-	--
MSTRG.12428	--	-	-	-	-	-	-	-	-	--
MSTRG.12429	--	-	-	-	-	-	-	-	-	--
MSTRG.12442	GLO1	microtubule-associated protein 70-5 [Medicago truncatula]	Metabolism;Metabolism;Metabolism;Cellular Processes;Metabolism	Global and overview maps;Global and overview maps;Global and overview maps;Transport and catabolism;Carbohydrate metabolism	ko01100//Metabolic pathways;ko01110//Biosynthesis of secondary metabolites;ko01200//Carbon metabolism;ko04146//Peroxisome;ko00630//Glyoxylate and dicarboxylate metabolism	K11517;K11517;K11517;K11517;K11517	GO:0005856//cytoskeleton;GO:0042579//microbody	GO:0003973//(S)-2-hydroxy-acid oxidase activity;GO:0032553//ribonucleotide binding	GO:0002218//activation of innate immune response;GO:0009617//response to bacterium;GO:0009853//photorespiration;GO:0042546//cell wall biogenesis;GO:0042743//hydrogen peroxide metabolic process;GO:0044710//single-organism metabolic process;GO:0045491//xylan metabolic process	--
MSTRG.12443	MLS	malate synthase, partial [Saribus jeanneneyi]	Metabolism;Metabolism;Metabolism;Metabolism;Metabolism	Global and overview maps;Global and overview maps;Global and overview maps;Carbohydrate metabolism;Carbohydrate metabolism	ko01100//Metabolic pathways;ko01110//Biosynthesis of secondary metabolites;ko01200//Carbon metabolism;ko00620//Pyruvate metabolism;ko00630//Glyoxylate and dicarboxylate metabolism	K01638;K01638;K01638;K01638;K01638	GO:0005777//peroxisome	GO:0046912//transferase activity, transferring acyl groups, acyl groups converted into alkyl on transfer	GO:0006101//citrate metabolic process;GO:0044262//cellular carbohydrate metabolic process	--
MSTRG.12448	--	-	-	-	-	-	-	-	-	--
MSTRG.12449	--	-	-	-	-	-	-	-	-	--
MSTRG.1245	--	-	-	-	-	-	-	-	-	--
MSTRG.12458	--	protein UPSTREAM OF FLC [Abrus precatorius]	-	-	-	-	-	-	-	--
MSTRG.12459	--	traB domain-containing protein [Medicago truncatula]	-	-	-	-	-	-	-	--
MSTRG.12460	--	Werner Syndrome-like exonuclease [Glycine max]	-	-	-	-	-	GO:0003824//catalytic activity	-	--
MSTRG.12461	--	B3 DNA-binding domain protein [Medicago truncatula]	-	-	-	-	-	-	-	--
MSTRG.12462	--	B3 DNA-binding domain protein [Medicago truncatula]	Metabolism;Metabolism	Global and overview maps;Glycan biosynthesis and metabolism	ko01100//Metabolic pathways;ko00531//Glycosaminoglycan degradation	K07964;K07964	-	-	-	--
MSTRG.12475	APRR2	two-component response regulator-like APRR2 [Medicago truncatula]	-	-	-	-	GO:0043231//intracellular membrane-bounded organelle	GO:0001071//nucleic acid binding transcription factor activity;GO:0003676//nucleic acid binding;GO:0004871//signal transducer activity	GO:0009755//hormone-mediated signaling pathway;GO:0010468//regulation of gene expression;GO:0034645//cellular macromolecule biosynthetic process;GO:0035556//intracellular signal transduction;GO:0048511//rhythmic process	--
MSTRG.12479	--	-	-	-	-	-	-	-	-	--
MSTRG.12483	--	-	-	-	-	-	-	-	-	--
MSTRG.12484	--	-	-	-	-	-	-	-	-	--
MSTRG.12487	--	gag-pol polyprotein, partial [Trifolium pratense]	-	-	-	-	-	-	-	--
MSTRG.1249	--	clumping factor A isoform X2 [Medicago truncatula]	-	-	-	-	GO:0043231//intracellular membrane-bounded organelle	-	GO:0006625//protein targeting to peroxisome;GO:0009062//fatty acid catabolic process	--
MSTRG.12491	--	-	-	-	-	-	-	-	-	--
MSTRG.12495	--	Aminotransferase-like [Vigna unguiculata]	-	-	-	-	-	-	-	--
MSTRG.12497	At3g06240	F-box/kelch-repeat protein At3g23880 [Medicago truncatula]	-	-	-	-	-	-	-	--
MSTRG.12501	AGO4B	protein argonaute 4A [Medicago truncatula]	-	-	-	-	GO:0044424//intracellular part	GO:0008135//translation factor activity, RNA binding	GO:0000723//telomere maintenance;GO:0006342//chromatin silencing;GO:0006412//translation;GO:0006950//response to stress;GO:0007059//chromosome segregation;GO:0007126//meiotic nuclear division;GO:0010608//posttranscriptional regulation of gene expression;GO:0031047//gene silencing by RNA;GO:0051716//cellular response to stimulus;GO:1903046//meiotic cell cycle process	--
MSTRG.12502	FHY3	protein FAR-RED ELONGATED HYPOCOTYL 3 [Medicago truncatula]	-	-	-	-	GO:0043231//intracellular membrane-bounded organelle	GO:0001071//nucleic acid binding transcription factor activity;GO:0016798//hydrolase activity, acting on glycosyl bonds;GO:0046872//metal ion binding	GO:0006355//regulation of transcription, DNA-templated;GO:0006402//mRNA catabolic process;GO:0006486//protein glycosylation;GO:0007602//phototransduction;GO:0009606//tropism;GO:0010017//red or far-red light signaling pathway;GO:0042127//regulation of cell proliferation;GO:0042752//regulation of circadian rhythm;GO:0048518//positive regulation of biological process;GO:0070647//protein modification…	--
MSTRG.12504	--	-	-	-	-	-	-	-	-	--
MSTRG.12522	PPC4	phosphoenolpyruvate carboxylase 4-like isoform X1 [Zingiber officinale]	Metabolism;Metabolism;Metabolism;Metabolism	Global and overview maps;Global and overview maps;Carbohydrate metabolism;Energy metabolism	ko01100//Metabolic pathways;ko01200//Carbon metabolism;ko00620//Pyruvate metabolism;ko00710//Carbon fixation in photosynthetic organisms	K01595;K01595;K01595;K01595	GO:0044424//intracellular part	GO:0004611//phosphoenolpyruvate carboxykinase activity	GO:0006101//citrate metabolic process	--
MSTRG.12529	--	-	-	-	-	-	-	-	-	--
MSTRG.12530	--	hypothetical protein MtrunA17_Chr1g0165471 [Medicago truncatula]	-	-	-	-	-	-	-	--
MSTRG.12537	--	DNA ligase 1 [Vigna unguiculata]	-	-	-	-	-	-	-	--
MSTRG.12538	RWA1	O-acetyltransferase family protein [Medicago truncatula]	-	-	-	-	GO:0043231//intracellular membrane-bounded organelle	GO:0003824//catalytic activity	GO:0001101//response to acid chemical;GO:0009620//response to fungus;GO:0009832//plant-type cell wall biogenesis	--
MSTRG.12539	RE1	Integrase catalytic core [Arabidopsis suecica]	-	-	-	-	-	-	-	--
MSTRG.1254	--	-	-	-	-	-	-	-	-	--
MSTRG.12542	--	-	-	-	-	-	-	-	-	--
MSTRG.12551	--	LRR and NB-ARC domain disease resistance protein [Medicago truncatula]	-	-	-	-	-	-	-	--
MSTRG.12556	--	-	-	-	-	-	-	-	-	--
MSTRG.12558	TFIIIA	transcription factor IIIA-like [Medicago truncatula]	-	-	-	-	GO:0043231//intracellular membrane-bounded organelle;GO:0043232//intracellular non-membrane-bounded organelle	GO:0000182//rDNA binding;GO:0001071//nucleic acid binding transcription factor activity;GO:0019843//rRNA binding;GO:0046872//metal ion binding	GO:0010468//regulation of gene expression;GO:0042221//response to chemical;GO:0048518//positive regulation of biological process	--
MSTRG.12564	ASIL2	trihelix transcription factor ASIL2 [Trifolium pratense]	-	-	-	-	-	GO:0001071//nucleic acid binding transcription factor activity	GO:0010468//regulation of gene expression	--
MSTRG.12566	SCD1	DENN domain and WD repeat-containing protein SCD1 isoform X1 [Medicago truncatula]	-	-	-	-	GO:0031461//cullin-RING ubiquitin ligase complex	GO:0004683//calmodulin-dependent protein kinase activity	GO:0000911//cytokinesis by cell plate formation;GO:0016049//cell growth	--
MSTRG.12571	--	plant/T31B5-30 protein [Medicago truncatula]	-	-	-	-	GO:0009536//plastid	-	-	--
MSTRG.12573	--	-	-	-	-	-	-	-	-	--
MSTRG.12579	VPS9A	vacuolar protein sorting-associated protein 9A [Medicago truncatula]	-	-	-	-	-	-	-	--
MSTRG.12586	--	phosphoglycerate mutase [Medicago truncatula]	-	-	-	-	-	-	-	--
MSTRG.12587	--	-	-	-	-	-	-	-	-	--
MSTRG.12588	--	hypothetical protein MTR_7g010570 [Medicago truncatula]	-	-	-	-	-	-	-	--
MSTRG.12589	--	hypothetical protein MTR_7g010570 [Medicago truncatula]	-	-	-	-	-	-	-	--
MSTRG.12603	--	interaptin-like [Trifolium pratense]	-	-	-	-	-	-	-	--
MSTRG.12608	--	histone-lysine N-methyltransferase SUVR2-like [Pyrus ussuriensis x Pyrus communis]	-	-	-	-	-	-	-	--
MSTRG.12609	--	-	-	-	-	-	-	-	-	--
MSTRG.12620	--	-	-	-	-	-	-	-	-	--
MSTRG.12622	--	cellulose synthase-like protein H1 [Medicago truncatula]	-	-	-	-	-	-	-	--
MSTRG.12637	--	-	-	-	-	-	-	-	-	--
MSTRG.12639	--	Serine/threonine-protein kinase ATM [Spatholobus suberectus]	-	-	-	-	-	-	-	--
MSTRG.12641	--	hypothetical protein MTR_3g456010 [Medicago truncatula]	-	-	-	-	-	-	-	--
MSTRG.12642	pol	Transposon Ty3-I Gag-Pol polyprotein [Cajanus cajan]	-	-	-	-	-	-	-	--
MSTRG.12643	pol	Transposon Ty3-I Gag-Pol polyprotein [Cajanus cajan]	-	-	-	-	-	-	-	--
MSTRG.12648	--	-	-	-	-	-	-	-	-	--
MSTRG.12652	FHY3	protein FAR-RED ELONGATED HYPOCOTYL 3 [Medicago truncatula]	-	-	-	-	GO:0043231//intracellular membrane-bounded organelle	GO:0001071//nucleic acid binding transcription factor activity;GO:0016798//hydrolase activity, acting on glycosyl bonds;GO:0046872//metal ion binding	GO:0006355//regulation of transcription, DNA-templated;GO:0006402//mRNA catabolic process;GO:0006486//protein glycosylation;GO:0007602//phototransduction;GO:0009606//tropism;GO:0010017//red or far-red light signaling pathway;GO:0042127//regulation of cell proliferation;GO:0042752//regulation of circadian rhythm;GO:0048518//positive regulation of biological process;GO:0070647//protein modification…	--
MSTRG.12657	--	co-chaperone protein p23-1-like isoform X2 [Senna tora]	-	-	-	-	-	-	-	--
MSTRG.12664	VIP5	protein RTF1 homolog [Medicago truncatula]	-	-	-	-	GO:0043231//intracellular membrane-bounded organelle	GO:0003676//nucleic acid binding	GO:0006355//regulation of transcription, DNA-templated;GO:0006464//cellular protein modification process;GO:0006996//organelle organization;GO:0009606//tropism;GO:0009648//photoperiodism;GO:0009909//regulation of flower development;GO:0016192//vesicle-mediated transport;GO:0030243//cellulose metabolic process;GO:0042127//regulation of cell proliferation;GO:0070918//production of small RNA involve…	--
MSTRG.12665	VIP5	protein RTF1 homolog [Medicago truncatula]	-	-	-	-	GO:0043231//intracellular membrane-bounded organelle	GO:0003676//nucleic acid binding	GO:0006355//regulation of transcription, DNA-templated;GO:0006464//cellular protein modification process;GO:0006996//organelle organization;GO:0009606//tropism;GO:0009648//photoperiodism;GO:0009909//regulation of flower development;GO:0016192//vesicle-mediated transport;GO:0030243//cellulose metabolic process;GO:0042127//regulation of cell proliferation;GO:0070918//production of small RNA involve…	--
MSTRG.12669	--	-	-	-	-	-	-	-	-	--
MSTRG.12676	--	-	-	-	-	-	-	-	-	--
MSTRG.12698	--	L10-interacting MYB domain-containing protein [Medicago truncatula]	-	-	-	-	-	-	-	--
MSTRG.12710	--	-	-	-	-	-	-	-	-	--
MSTRG.12719	--	-	-	-	-	-	-	-	-	--
MSTRG.12721	--	dual-specificity kinase domain protein [Medicago truncatula]	-	-	-	-	-	-	-	--
MSTRG.12723	ABCC11	multidrug resistance protein ABC transporter family protein [Medicago truncatula]	-	-	-	-	GO:0031224//intrinsic component of membrane	GO:0015405//P-P-bond-hydrolysis-driven transmembrane transporter activity;GO:0016628//oxidoreductase activity, acting on the CH-CH group of donors, NAD or NADP as acceptor;GO:0017111//nucleoside-triphosphatase activity;GO:0032550//purine ribonucleoside binding	GO:0044710//single-organism metabolic process;GO:0044763//single-organism cellular process;GO:0051234//establishment of localization	--
MSTRG.12725	ABCC11	ABC transporter C family member 12-like protein, partial [Trifolium pratense]	-	-	-	-	GO:0031224//intrinsic component of membrane	GO:0015405//P-P-bond-hydrolysis-driven transmembrane transporter activity;GO:0017111//nucleoside-triphosphatase activity;GO:0032550//purine ribonucleoside binding	GO:0044763//single-organism cellular process;GO:0051234//establishment of localization	--
MSTRG.12726	ABCC2	ABC transporter C family member 12 [Medicago truncatula]	-	-	-	-	GO:0005773//vacuole;GO:0031090//organelle membrane;GO:0031224//intrinsic component of membrane	GO:0005515//protein binding;GO:0032550//purine ribonucleoside binding;GO:0042626//ATPase activity, coupled to transmembrane movement of substances	GO:0009404//toxin metabolic process;GO:0014070//response to organic cyclic compound;GO:0015893//drug transport	--
MSTRG.12734	--	cold shock protein 1, partial [Trifolium pratense]	-	-	-	-	-	-	-	--
MSTRG.12736	SPT6	transcription elongation factor SPT6 homolog isoform X2 [Medicago truncatula]	-	-	-	-	GO:0005911//cell-cell junction;GO:0044444//cytoplasmic part	-	GO:0006351//transcription, DNA-templated;GO:0009606//tropism	--
MSTRG.12750	--	Retrovirus-related Pol polyprotein from transposon 17.6, partial [Cajanus cajan]	-	-	-	-	-	-	-	--
MSTRG.12752	DRAP1	dr1-associated corepressor homolog isoform X1 [Medicago truncatula]	-	-	-	-	GO:0043231//intracellular membrane-bounded organelle	GO:0003677//DNA binding;GO:0046983//protein dimerization activity	-	--
MSTRG.12762	--	hypothetical protein MTR_7g006220 [Medicago truncatula]	-	-	-	-	-	-	-	--
MSTRG.12776	FPG1	formamidopyrimidine-DNA glycosylase-like isoform X1 [Vitis riparia]	Genetic Information Processing	Replication and repair	ko03410//Base excision repair	K10563	-	-	-	--
MSTRG.12793	--	Dipeptide transport ATP-binding dppF [Olea europaea subsp. europaea] [Olea europaea]	-	-	-	-	GO:0043231//intracellular membrane-bounded organelle	-	-	--
MSTRG.12794	--	Dipeptide transport ATP-binding protein dppF [Theobroma cacao]	-	-	-	-	GO:0043231//intracellular membrane-bounded organelle	-	GO:0006950//response to stress	--
MSTRG.128	--	NB-ARC domain disease resistance protein [Medicago truncatula]	-	-	-	-	-	-	-	--
MSTRG.12813	IMDH2	3-isopropylmalate dehydrogenase, chloroplastic [Medicago truncatula]	Metabolism;Metabolism;Metabolism;Metabolism;Metabolism;Metabolism	Global and overview maps;Global and overview maps;Global and overview maps;Global and overview maps;Amino acid metabolism;Carbohydrate metabolism	ko01100//Metabolic pathways;ko01110//Biosynthesis of secondary metabolites;ko01230//Biosynthesis of amino acids;ko01210//2-Oxocarboxylic acid metabolism;ko00290//Valine, leucine and isoleucine biosynthesis;ko00660//C5-Branched dibasic acid metabolism	K00052;K00052;K00052;K00052;K00052;K00052	GO:0009526//plastid envelope;GO:0009532//plastid stroma	GO:0000166//nucleotide binding;GO:0016616//oxidoreductase activity, acting on the CH-OH group of donors, NAD or NADP as acceptor;GO:0043169//cation binding	GO:0006551//leucine metabolic process;GO:0006743//ubiquinone metabolic process;GO:0006970//response to osmotic stress;GO:0008652//cellular amino acid biosynthetic process;GO:0019758//glycosinolate biosynthetic process	--
MSTRG.12814	FRS3	protein FAR1-RELATED SEQUENCE 5-like [Medicago truncatula]	-	-	-	-	-	-	-	--
MSTRG.12815	--	-	-	-	-	-	-	-	-	--
MSTRG.12825	--	-	-	-	-	-	-	-	-	--
MSTRG.12827	--	-	-	-	-	-	-	-	-	--
MSTRG.12828	--	-	-	-	-	-	-	-	-	--
MSTRG.1283	--	hypothetical protein MtrunA17_Chr3g0135171 [Medicago truncatula]	-	-	-	-	-	-	-	--
MSTRG.12830	--	-	-	-	-	-	-	-	-	--
MSTRG.12847	--	-	-	-	-	-	-	-	-	--
MSTRG.12848	--	-	-	-	-	-	-	-	-	--
MSTRG.12849	--	CC-NBS-LRR resistance protein [Trifolium pratense]	-	-	-	-	-	GO:0032550//purine ribonucleoside binding	-	--
MSTRG.12857	--	-	-	-	-	-	-	-	-	--
MSTRG.12861	--	-	-	-	-	-	-	-	-	--
MSTRG.12862	ASIL2	trihelix transcription factor ASIL1 [Medicago truncatula]	-	-	-	-	-	GO:0001071//nucleic acid binding transcription factor activity	GO:0010468//regulation of gene expression	--
MSTRG.12867	TFIIIA	transcription factor IIIA-like [Medicago truncatula]	-	-	-	-	GO:0043231//intracellular membrane-bounded organelle;GO:0043232//intracellular non-membrane-bounded organelle	GO:0000182//rDNA binding;GO:0001071//nucleic acid binding transcription factor activity;GO:0019843//rRNA binding;GO:0046872//metal ion binding	GO:0010468//regulation of gene expression;GO:0042221//response to chemical;GO:0048518//positive regulation of biological process	--
MSTRG.12870	FRS5	protein FAR1-RELATED SEQUENCE 5-like [Medicago truncatula]	-	-	-	-	-	-	-	--
MSTRG.12883	--	F-box only protein 13 [Glycine max]	-	-	-	-	-	-	-	--
MSTRG.12896	--	hypothetical protein MtrunA17_Chr3g0101921 [Medicago truncatula]	-	-	-	-	-	-	-	--
MSTRG.12898	Os05g0583200	zinc finger BED domain-containing protein RICESLEEPER 2-like [Medicago truncatula]	-	-	-	-	-	-	-	--
MSTRG.12899	--	cell wall protein DAN4-like isoform X2 [Medicago truncatula]	-	-	-	-	-	-	-	--
MSTRG.129	--	dentin sialophosphoprotein [Spatholobus suberectus]	-	-	-	-	-	-	-	--
MSTRG.12900	--	uncharacterized protein LOC112419133 [Medicago truncatula]	-	-	-	-	-	-	-	--
MSTRG.12901	--	synaptic defective enhancer 1-like [Trifolium pratense]	-	-	-	-	-	-	-	--
MSTRG.12902	--	synaptic defective enhancer 1-like [Trifolium pratense]	-	-	-	-	-	-	-	--
MSTRG.12903	--	synaptic defective enhancer 1-like [Trifolium pratense]	-	-	-	-	-	-	-	--
MSTRG.12907	--	synaptic defective enhancer 1-like [Trifolium pratense]	-	-	-	-	-	-	-	--
MSTRG.1291	SWEET1	bidirectional sugar transporter SWEET1 [Medicago truncatula]	-	-	-	-	GO:0016021//integral component of membrane	GO:0015144//carbohydrate transmembrane transporter activity	GO:0008643//carbohydrate transport	--
MSTRG.12912	MCM6	DNA replication licensing factor MCM6 [Medicago truncatula]	Genetic Information Processing	Replication and repair	ko03030//DNA replication	K02542	GO:0043231//intracellular membrane-bounded organelle;GO:0043234//protein complex	GO:0003676//nucleic acid binding;GO:0004386//helicase activity;GO:0032550//purine ribonucleoside binding;GO:0042623//ATPase activity, coupled;GO:0043169//cation binding	GO:0006259//DNA metabolic process;GO:0032508//DNA duplex unwinding;GO:0044763//single-organism cellular process	--
MSTRG.12918	--	-	-	-	-	-	-	-	-	--
MSTRG.12919	--	-	-	-	-	-	-	-	-	--
MSTRG.12933	--	hypothetical protein MtrunA17_Chr3g0083471 [Medicago truncatula]	-	-	-	-	-	-	-	--
MSTRG.12936	--	hypothetical protein MtrDRAFT_AC149130g38v2 [Medicago truncatula]	-	-	-	-	-	-	-	--
MSTRG.1294	SDN5	small RNA degrading nuclease 5 [Medicago truncatula]	Genetic Information Processing	Translation	ko03008//Ribosome biogenesis in eukaryotes	K14570	GO:0043231//intracellular membrane-bounded organelle	GO:0008408//3'-5' exonuclease activity	GO:0090501//RNA phosphodiester bond hydrolysis	--
MSTRG.12941	--	Reactive oxygen species modulator 1-like [Thalictrum thalictroides]	-	-	-	-	-	-	-	--
MSTRG.1295	SCL1	SCARECROW-like protein 1-like [Trifolium pratense]	-	-	-	-	-	-	GO:0010467//gene expression	--
MSTRG.12958	--	hypothetical protein L195_g010719 [Trifolium pratense]	-	-	-	-	-	-	-	--
MSTRG.12963	--	-	-	-	-	-	-	-	-	--
MSTRG.12969	--	LRR and NB-ARC domain disease resistance protein [Medicago truncatula]	-	-	-	-	-	-	-	--
MSTRG.12981	LNK2	protein LNK2 isoform X1 [Medicago truncatula]	-	-	-	-	-	-	-	--
MSTRG.12983	--	-	-	-	-	-	-	-	-	--
MSTRG.12985	ANNAT8	annexin D8 [Medicago truncatula]	-	-	-	-	-	GO:0005543//phospholipid binding;GO:0046872//metal ion binding	-	--
MSTRG.12991	--	-	-	-	-	-	-	-	-	--
MSTRG.12992	--	L10-interacting MYB domain-containing protein-like isoform X3 [Medicago truncatula]	-	-	-	-	-	-	-	--
MSTRG.13	Brip1	Fanconi anemia group J protein homolog isoform X3 [Trifolium pratense]	Genetic Information Processing	Replication and repair	ko03440//Homologous recombination	K15362	-	GO:0017111//nucleoside-triphosphatase activity	-	--
MSTRG.13010	--	coatomer subunit zeta-3 [Trifolium pratense]	-	-	-	-	-	-	-	--
MSTRG.13011	--	hypothetical protein MTR_0023s0340 [Medicago truncatula]	-	-	-	-	-	-	-	--
MSTRG.1302	--	SUN domain-containing protein 2-like [Cicer arietinum]	-	-	-	-	-	-	-	--
MSTRG.13027	--	-	-	-	-	-	-	-	-	--
MSTRG.13031	RLM1A	disease resistance protein RUN1 isoform X1 [Medicago truncatula]	-	-	-	-	-	GO:0032550//purine ribonucleoside binding	GO:0010468//regulation of gene expression;GO:0034645//cellular macromolecule biosynthetic process;GO:0050794//regulation of cellular process	--
MSTRG.13032	ROQ1	disease resistance protein RPV1 isoform X1 [Medicago truncatula]	-	-	-	-	-	GO:0032550//purine ribonucleoside binding	GO:0010468//regulation of gene expression;GO:0034645//cellular macromolecule biosynthetic process;GO:0050794//regulation of cellular process	--
MSTRG.13038	CYP93A3	cytochrome P450 93A3 [Medicago truncatula]	-	-	-	-	GO:0016020//membrane	GO:0016709//oxidoreductase activity, acting on paired donors, with incorporation or reduction of molecular oxygen, NAD(P)H as one donor, and incorporation of one atom of oxygen;GO:0046906//tetrapyrrole binding;GO:0046914//transition metal ion binding	GO:0044710//single-organism metabolic process	--
MSTRG.13040	--	subtilisin inhibitor CLSI-I [Medicago truncatula]	-	-	-	-	-	GO:0030414//peptidase inhibitor activity	GO:0006950//response to stress;GO:0010466//negative regulation of peptidase activity	--
MSTRG.13041	PICBP	calmodulin binding protein PICBP [Medicago truncatula]	-	-	-	-	-	GO:0005515//protein binding	GO:0006787//porphyrin-containing compound catabolic process	--
MSTRG.13051	--	-	-	-	-	-	-	-	-	--
MSTRG.13063	--	hypothetical protein MTR_6g087860 [Medicago truncatula]	-	-	-	-	-	-	-	--
MSTRG.13064	--	-	-	-	-	-	-	-	-	--
MSTRG.13078	--	scarecrow-like protein 3 [Abrus precatorius]	-	-	-	-	-	-	-	--
MSTRG.13079	--	-	-	-	-	-	-	-	-	--
MSTRG.13087	RE1	Cysteine-rich RLK (receptor-like protein kinase) 8 [Dorcoceras hygrometricum]	-	-	-	-	-	GO:0016772//transferase activity, transferring phosphorus-containing groups;GO:0046914//transition metal ion binding	GO:0006259//DNA metabolic process;GO:0006796//phosphate-containing compound metabolic process	--
MSTRG.13091	At3g14460	LRR and NB-ARC domain disease resistance protein [Medicago truncatula]	-	-	-	-	-	GO:0032550//purine ribonucleoside binding	GO:0008152//metabolic process	--
MSTRG.131	--	-	-	-	-	-	-	-	-	--
MSTRG.13115	--	-	-	-	-	-	-	-	-	--
MSTRG.13121	--	-	-	-	-	-	-	-	-	--
MSTRG.13139	--	F-box/LRR-repeat protein [Trifolium pratense]	-	-	-	-	-	-	-	--
MSTRG.13158	--	-	-	-	-	-	-	-	-	--
MSTRG.13159	--	replication protein A 70 kDa DNA-binding subunit B-like [Medicago truncatula]	-	-	-	-	-	-	-	--
MSTRG.13160	--	-	-	-	-	-	-	-	-	--
MSTRG.13161	--	archaeal ATPase [Medicago truncatula]	-	-	-	-	-	-	-	--
MSTRG.13163	--	-	-	-	-	-	-	-	-	--
MSTRG.13166	--	hypothetical protein MtrunA17_Chr2g0326961 [Medicago truncatula]	-	-	-	-	-	-	-	--
MSTRG.13178	--	-	-	-	-	-	-	-	-	--
MSTRG.13180	--	TNP1-like protein [Medicago truncatula]	-	-	-	-	-	-	-	--
MSTRG.13187	--	-	-	-	-	-	-	-	-	--
MSTRG.13204	--	-	-	-	-	-	-	-	-	--
MSTRG.13205	--	-	-	-	-	-	-	-	-	--
MSTRG.13220	--	-	-	-	-	-	-	-	-	--
MSTRG.13223	--	-	-	-	-	-	-	-	-	--
MSTRG.13232	IRL7	plant intracellular Ras-group-related LRR protein 7 [Medicago truncatula]	-	-	-	-	-	-	-	--
MSTRG.13246	--	-	-	-	-	-	-	-	-	--
MSTRG.13249	--	-	-	-	-	-	-	-	-	--
MSTRG.13250	--	-	-	-	-	-	-	-	-	--
MSTRG.13251	GTF2H2	general transcription factor IIH subunit 2-like [Trifolium pratense]	Genetic Information Processing;Genetic Information Processing	Replication and repair;Transcription	ko03420//Nucleotide excision repair;ko03022//Basal transcription factors	K03142;K03142	GO:0032806//carboxy-terminal domain protein kinase complex	GO:0008135//translation factor activity, RNA binding;GO:0046914//transition metal ion binding	GO:0006281//DNA repair;GO:0006355//regulation of transcription, DNA-templated;GO:0006412//translation	--
MSTRG.13252	--	uncharacterized protein LOC25479836 [Medicago truncatula]	-	-	-	-	-	-	-	--
MSTRG.13253	--	OSJNBa0081G05.10 [Oryza sativa Japonica Group]	-	-	-	-	-	-	-	--
MSTRG.13254	--	protein FAM135B isoform X2 [Medicago truncatula]	-	-	-	-	-	-	-	--
MSTRG.13272	--	protein QUIRKY-like [Glycine max]	-	-	-	-	-	-	-	--
MSTRG.13274	--	transposase, Ptta/En/Spm, plant [Spatholobus suberectus]	-	-	-	-	-	-	-	--
MSTRG.13275	--	hypothetical protein MtrunA17_Chr8g0351911 [Medicago truncatula]	-	-	-	-	-	-	-	--
MSTRG.13278	LECRKS6	pentatricopeptide repeat-containing protein [Trifolium pratense]	-	-	-	-	GO:0031224//intrinsic component of membrane	GO:0004672//protein kinase activity;GO:0032550//purine ribonucleoside binding	GO:0006464//cellular protein modification process;GO:0006796//phosphate-containing compound metabolic process	--
MSTRG.13279	--	protein QUIRKY-like [Glycine max]	-	-	-	-	-	-	-	--
MSTRG.13280	EIX2	receptor-like protein [Medicago truncatula]	-	-	-	-	-	-	-	--
MSTRG.13287	KEG	E3 ubiquitin-protein ligase KEG [Medicago truncatula]	-	-	-	-	GO:0005768//endosome;GO:0031984//organelle subcompartment	GO:0004672//protein kinase activity;GO:0005515//protein binding;GO:0019787//ubiquitin-like protein transferase activity;GO:0032550//purine ribonucleoside binding;GO:0046914//transition metal ion binding	GO:0006402//mRNA catabolic process;GO:0006796//phosphate-containing compound metabolic process;GO:0006950//response to stress;GO:0007034//vacuolar transport;GO:0009787//regulation of abscisic acid-activated signaling pathway;GO:0032446//protein modification by small protein conjugation;GO:0040007//growth;GO:0046903//secretion	--
MSTRG.13289	--	-	-	-	-	-	-	-	-	--
MSTRG.13295	--	hypothetical protein MTR_7g010570 [Medicago truncatula]	-	-	-	-	-	-	-	--
MSTRG.13296	AtMg00750	Transposon Ty3-I Gag-Pol polyprotein, partial [Cajanus cajan]	-	-	-	-	-	-	-	--
MSTRG.13303	--	-	-	-	-	-	-	-	-	--
MSTRG.13308	--	-	-	-	-	-	-	-	-	--
MSTRG.1332	--	kinetochore protein SPC25 homolog isoform X3 [Medicago truncatula]	-	-	-	-	-	-	-	--
MSTRG.13321	--	Cleavage and polyadenylation specificity factor subunit like [Actinidia chinensis var. chinensis] [Actinidia chinensis]	-	-	-	-	GO:0031976//plastid thylakoid;GO:0044434//chloroplast part	-	GO:0006355//regulation of transcription, DNA-templated;GO:0006739//NADP metabolic process;GO:0006779//porphyrin-containing compound biosynthetic process;GO:0009628//response to abiotic stimulus;GO:0009657//plastid organization;GO:0009767//photosynthetic electron transport chain	--
MSTRG.13323	--	Ulp1 protease family, carboxy-terminal domain protein [Medicago truncatula]	-	-	-	-	-	-	-	--
MSTRG.13353	--	-	-	-	-	-	-	-	-	--
MSTRG.13363	--	membrane-bound O-acyltransferase gup1 isoform X1 [Medicago truncatula]	-	-	-	-	GO:0031224//intrinsic component of membrane	GO:0016740//transferase activity	GO:0048193//Golgi vesicle transport	--
MSTRG.13364	--	-	-	-	-	-	-	-	-	--
MSTRG.13366	--	L-arabinose alpha-N-arabinofuranosidase [Spatholobus suberectus]	-	-	-	-	GO:0005618//cell wall;GO:0043231//intracellular membrane-bounded organelle	GO:0004553//hydrolase activity, hydrolyzing O-glycosyl compounds	GO:0019566//arabinose metabolic process	--
MSTRG.13367	--	TdcA1-ORF2 protein [Trifolium pratense]	-	-	-	-	-	-	-	--
MSTRG.13369	slr0992	tRNA/rRNA methyltransferase [Macleaya cordata]	-	-	-	-	GO:0043231//intracellular membrane-bounded organelle	GO:0003676//nucleic acid binding;GO:0005515//protein binding;GO:0008168//methyltransferase activity	GO:0010468//regulation of gene expression;GO:0034645//cellular macromolecule biosynthetic process	--
MSTRG.13370	At5g27430	signal peptidase complex subunit 3B [Medicago truncatula]	Genetic Information Processing	Folding, sorting and degradation	ko03060//Protein export	K12948	GO:0005911//cell-cell junction;GO:0030312//external encapsulating structure;GO:0031224//intrinsic component of membrane;GO:0043231//intracellular membrane-bounded organelle;GO:0044444//cytoplasmic part	GO:0016787//hydrolase activity	GO:0016485//protein processing	--
MSTRG.13378	--	transmembrane protein, putative [Medicago truncatula]	-	-	-	-	-	-	-	--
MSTRG.13381	--	Nodule Cysteine-Rich (NCR) secreted peptide [Medicago truncatula]	-	-	-	-	-	GO:0043169//cation binding	-	--
MSTRG.13383	--	TdcA1-ORF2 protein [Trifolium pratense]	-	-	-	-	-	-	-	--
MSTRG.13391	--	uncharacterized protein LOC112419942 [Medicago truncatula]	-	-	-	-	-	-	-	--
MSTRG.13396	--	transmembrane protein, putative [Medicago truncatula]	-	-	-	-	-	-	-	--
MSTRG.13404	ANT1	ADP/ATP carrier protein [Medicago truncatula]	-	-	-	-	GO:0009526//plastid envelope;GO:0019866//organelle inner membrane;GO:0031224//intrinsic component of membrane	GO:0005347//ATP transmembrane transporter activity;GO:0046914//transition metal ion binding	GO:0006006//glucose metabolic process;GO:0006605//protein targeting;GO:0006862//nucleotide transport;GO:0006865//amino acid transport;GO:0006996//organelle organization;GO:0015672//monovalent inorganic cation transport;GO:0016482//cytoplasmic transport;GO:0043067//regulation of programmed cell death;GO:0051049//regulation of transport;GO:0051603//proteolysis involved in cellular protein catabolic…	--
MSTRG.13405	--	interferon-activable protein [Trema orientale]	-	-	-	-	-	-	-	--
MSTRG.1341	--	hypothetical protein MTR_3g080765 [Medicago truncatula]	-	-	-	-	-	-	-	--
MSTRG.13417	--	-	-	-	-	-	-	-	-	--
MSTRG.13418	SKIP23	F-box protein SKIP23 [Medicago truncatula]	-	-	-	-	-	-	-	--
MSTRG.1342	--	hypothetical protein MTR_3g080743 [Medicago truncatula]	-	-	-	-	-	-	-	--
MSTRG.13424	--	-	-	-	-	-	-	-	-	--
MSTRG.13430	--	-	-	-	-	-	-	-	-	--
MSTRG.13432	--	-	-	-	-	-	-	-	-	--
MSTRG.13436	RPN1A	26S proteasome regulatory subunit S2 1B [Medicago truncatula]	Genetic Information Processing	Folding, sorting and degradation	ko03050//Proteasome	K03028	GO:0005911//cell-cell junction;GO:0016020//membrane;GO:0043231//intracellular membrane-bounded organelle;GO:0043234//protein complex;GO:0044444//cytoplasmic part	GO:0032182//ubiquitin-like protein binding	GO:0001101//response to acid chemical;GO:0006006//glucose metabolic process;GO:0006511//ubiquitin-dependent protein catabolic process;GO:0006952//defense response;GO:0006996//organelle organization;GO:0007049//cell cycle;GO:0009606//tropism;GO:0009894//regulation of catabolic process;GO:0035966//response to topologically incorrect protein;GO:0043623//cellular protein complex assembly	--
MSTRG.13437	--	-	-	-	-	-	-	-	-	--
MSTRG.13447	--	-	-	-	-	-	-	-	-	--
MSTRG.1345	UDP-GALT1	UDP-galactose transporter 1 [Medicago truncatula]	-	-	-	-	GO:0016020//membrane;GO:0043231//intracellular membrane-bounded organelle	GO:0008514//organic anion transmembrane transporter activity;GO:0015165//pyrimidine nucleotide-sugar transmembrane transporter activity;GO:0036080//purine nucleotide-sugar transmembrane transporter activity	GO:0015785//UDP-galactose transport;GO:0015851//nucleobase transport;GO:0036079//purine nucleotide-sugar transport;GO:0044763//single-organism cellular process	--
MSTRG.13450	LKR/SDH	lysine-ketoglutarate reductase/saccharopine dehydrogenase [Medicago truncatula]	Metabolism;Metabolism;Metabolism	Global and overview maps;Global and overview maps;Amino acid metabolism	ko01100//Metabolic pathways;ko01110//Biosynthesis of secondary metabolites;ko00310//Lysine degradation	K14157;K14157;K14157	GO:0044444//cytoplasmic part	GO:0004753//saccharopine dehydrogenase activity	GO:0003006//developmental process involved in reproduction;GO:0009746//response to hexose;GO:0018205//peptidyl-lysine modification;GO:0019474//L-lysine catabolic process to acetyl-CoA;GO:0034285//response to disaccharide;GO:0042743//hydrogen peroxide metabolic process	--
MSTRG.13453	--	-	-	-	-	-	-	-	-	--
MSTRG.13459	--	Transposon Ty3-G Gag-Pol polyprotein [Glycine soja]	-	-	-	-	-	-	-	--
MSTRG.13471	--	kinase family protein, putative [Medicago truncatula]	-	-	-	-	-	-	-	--
MSTRG.13473	BC10	glycosyltransferase BC10 [Medicago truncatula]	-	-	-	-	-	GO:0008194//UDP-glycosyltransferase activity	-	--
MSTRG.13474	CEL2	glycosyl hydrolase family 9 protein [Medicago truncatula]	Metabolism;Metabolism	Global and overview maps;Carbohydrate metabolism	ko01100//Metabolic pathways;ko00500//Starch and sucrose metabolism	K01179;K01179	-	GO:0016798//hydrolase activity, acting on glycosyl bonds	GO:0008152//metabolic process	--
MSTRG.13475	--	-	-	-	-	-	-	-	-	--
MSTRG.13479	RWA2	CAS1 domain-containing protein 1 [Spatholobus suberectus]	-	-	-	-	-	-	-	--
MSTRG.13480	EGY3	helicase-like protein [Trifolium pratense]	-	-	-	-	-	-	-	--
MSTRG.13491	--	-	-	-	-	-	-	-	-	--
MSTRG.13492	--	protein diaphanous homolog 1-like [Vigna unguiculata]	-	-	-	-	-	-	-	--
MSTRG.13498	--	-	-	-	-	-	-	-	-	--
MSTRG.13502	SKIP23	F-box protein SKIP23 [Medicago truncatula]	-	-	-	-	-	-	-	--
MSTRG.13517	--	cell wall protein DAN4-like isoform X2 [Medicago truncatula]	-	-	-	-	-	-	-	--
MSTRG.13523	--	TdcA1-ORF2 protein [Trifolium pratense]	-	-	-	-	-	-	-	--
MSTRG.13547	dusA	tRNA-dihydrouridine synthase A [Senna tora]	-	-	-	-	GO:0043231//intracellular membrane-bounded organelle;GO:0044444//cytoplasmic part	GO:0000166//nucleotide binding;GO:0016627//oxidoreductase activity, acting on the CH-CH group of donors	GO:0006089//lactate metabolic process;GO:0006399//tRNA metabolic process	--
MSTRG.13550	--	-	-	-	-	-	-	-	-	--
MSTRG.13555	--	-	-	-	-	-	-	-	-	--
MSTRG.13558	HTR4	histone H3-3 [Nymphaea thermarum]	-	-	-	-	GO:0000785//chromatin;GO:0030529//intracellular ribonucleoprotein complex;GO:0043231//intracellular membrane-bounded organelle	GO:0003676//nucleic acid binding;GO:0046983//protein dimerization activity	GO:0010467//gene expression	--
MSTRG.13559	--	WD repeat-containing protein 38 [Medicago truncatula]	-	-	-	-	-	-	-	--
MSTRG.13584	--	basic leucine zipper/W2 domain protein [Senna tora]	-	-	-	-	GO:0031224//intrinsic component of membrane	-	-	--
MSTRG.13588	GB1	chitin elicitor receptor kinase 1-like isoform X4 [Trifolium pratense]	-	-	-	-	GO:0043232//intracellular non-membrane-bounded organelle;GO:0043234//protein complex;GO:0044444//cytoplasmic part	GO:0003676//nucleic acid binding;GO:0004672//protein kinase activity;GO:0032550//purine ribonucleoside binding;GO:0034061//DNA polymerase activity;GO:0060089//molecular transducer activity	GO:0006221//pyrimidine nucleotide biosynthetic process;GO:0006259//DNA metabolic process;GO:0006464//cellular protein modification process;GO:0009451//RNA modification;GO:0009737//response to abscisic acid;GO:0010646//regulation of cell communication;GO:0044707//single-multicellular organism process;GO:0044767//single-organism developmental process	--
MSTRG.136	--	-	-	-	-	-	-	-	-	--
MSTRG.13600	RPL23A	transposon-like protein [Beta vulgaris]	-	-	-	-	-	-	-	--
MSTRG.13602	--	ribosomal protein L14p/L23e [Medicago truncatula]	-	-	-	-	-	-	-	--
MSTRG.13611	CBSDUFCH2	DUF21 domain-containing protein At1g55930, chloroplastic-like isoform X2 [Vigna unguiculata]	-	-	-	-	GO:0031224//intrinsic component of membrane;GO:0042170//plastid membrane	GO:0016491//oxidoreductase activity;GO:0017076//purine nucleotide binding	GO:0044710//single-organism metabolic process;GO:0051234//establishment of localization	--
MSTRG.13613	--	-	-	-	-	-	-	-	-	--
MSTRG.13625	--	-	-	-	-	-	-	-	-	--
MSTRG.13628	HSP90-2	heat shock cognate protein 80 [Medicago truncatula]	Genetic Information Processing;Organismal Systems	Folding, sorting and degradation;Environmental adaptation	ko04141//Protein processing in endoplasmic reticulum;ko04626//Plant-pathogen interaction	K04079;K04079	GO:0005576//extracellular region;GO:0005911//cell-cell junction;GO:0009532//plastid stroma;GO:0030312//external encapsulating structure;GO:0031090//organelle membrane;GO:0043232//intracellular non-membrane-bounded organelle	GO:0005515//protein binding;GO:0017111//nucleoside-triphosphatase activity;GO:0032550//purine ribonucleoside binding	GO:0002218//activation of innate immune response;GO:0006970//response to osmotic stress;GO:0009408//response to heat;GO:0010029//regulation of seed germination;GO:0010118//stomatal movement;GO:0019932//second-messenger-mediated signaling;GO:0031647//regulation of protein stability;GO:0042742//defense response to bacterium;GO:0043623//cellular protein complex assembly;GO:0044267//cellular protein …	--
MSTRG.13648	--	uncharacterized protein LOC112418539 [Medicago truncatula]	-	-	-	-	-	-	-	--
MSTRG.13655	--	DNA-directed DNA polymerase [Handroanthus impetiginosus]	-	-	-	-	-	-	-	--
MSTRG.13671	--	-	-	-	-	-	-	-	-	--
MSTRG.13681	VDAC6	mitochondrial outer membrane protein porin 6-like [Trifolium pratense]	-	-	-	-	GO:0016021//integral component of membrane;GO:0031966//mitochondrial membrane	GO:0005244//voltage-gated ion channel activity;GO:0022829//wide pore channel activity	GO:0006820//anion transport;GO:0034765//regulation of ion transmembrane transport;GO:0040007//growth;GO:0051707//response to other organism	--
MSTRG.13682	--	hypothetical protein MTR_5g009790 [Medicago truncatula]	-	-	-	-	-	-	-	--
MSTRG.13683	--	-	-	-	-	-	-	-	-	--
MSTRG.13685	At4g33820	glycosyl hydrolase family 10 protein [Medicago truncatula]	-	-	-	-	-	GO:0016798//hydrolase activity, acting on glycosyl bonds	GO:0044238//primary metabolic process	--
MSTRG.13686	--	RNA polymerase II C-terminal domain phosphatase 3-like protein [Trifolium pratense]	-	-	-	-	GO:0043231//intracellular membrane-bounded organelle;GO:0044444//cytoplasmic part	GO:0043169//cation binding	GO:0000041//transition metal ion transport;GO:0006796//phosphate-containing compound metabolic process	--
MSTRG.13690	--	ubiquitin carboxyl-terminal hydrolase 12 isoform X3 [Medicago truncatula]	-	-	-	-	-	-	-	--
MSTRG.1370	--	-	-	-	-	-	-	-	-	--
MSTRG.13701	--	40S ribosomal protein S3-1, partial [Mucuna pruriens]	Genetic Information Processing	Translation	ko03010//Ribosome	K02985	GO:0005840//ribosome	-	-	--
MSTRG.13703	PAA1	pectin acetylesterase 12 [Trifolium pratense]	Genetic Information Processing	Folding, sorting and degradation	ko03050//Proteasome	K02730	GO:0005840//ribosome;GO:0009532//plastid stroma;GO:0031224//intrinsic component of membrane;GO:0042170//plastid membrane;GO:0043234//protein complex;GO:0044434//chloroplast part	GO:0004175//endopeptidase activity;GO:0032550//purine ribonucleoside binding;GO:0042625//ATPase coupled ion transmembrane transporter activity;GO:0043169//cation binding;GO:0046915//transition metal ion transmembrane transporter activity	GO:0006825//copper ion transport;GO:0010038//response to metal ion;GO:0019941//modification-dependent protein catabolic process;GO:0022900//electron transport chain	--
MSTRG.13704	ARIA	ARM REPEAT PROTEIN INTERACTING WITH ABF2 [Medicago truncatula]	-	-	-	-	GO:0016020//membrane;GO:0043231//intracellular membrane-bounded organelle	GO:0005488//binding	GO:0001101//response to acid chemical;GO:0006402//mRNA catabolic process;GO:0006970//response to osmotic stress;GO:0010029//regulation of seed germination	--
MSTRG.1371	--	-	-	-	-	-	-	-	-	--
MSTRG.13718	--	-	-	-	-	-	-	-	-	--
MSTRG.13719	--	-	-	-	-	-	-	-	-	--
MSTRG.1372	--	zinc knuckle family protein, partial [Trifolium pratense]	-	-	-	-	-	-	-	--
MSTRG.13731	--	sporozoite surface protein 2-like [Cajanus cajan]	-	-	-	-	-	GO:0003676//nucleic acid binding;GO:0046914//transition metal ion binding	-	--
MSTRG.13736	--	hypothetical protein KK1_001724 [Cajanus cajan]	-	-	-	-	-	-	-	--
MSTRG.13743	--	-	-	-	-	-	-	-	-	--
MSTRG.13754	Os05g0239150	zinc finger BED domain-containing protein RICESLEEPER 2-like [Cicer arietinum]	-	-	-	-	-	-	-	--
MSTRG.13755	--	Myb/SANT-like DNA-binding domain protein [Medicago truncatula]	-	-	-	-	-	-	-	--
MSTRG.13757	NUP155	nuclear pore complex protein NUP155 [Medicago truncatula]	Genetic Information Processing	Translation	ko03013//Nucleocytoplasmic transport	K14312	GO:0005911//cell-cell junction;GO:0009536//plastid;GO:0043232//intracellular non-membrane-bounded organelle;GO:0046930//pore complex	GO:0005198//structural molecule activity;GO:0005215//transporter activity	GO:0016482//cytoplasmic transport	--
MSTRG.1376	RECG	ATP-dependent DNA helicase homolog RECG, chloroplastic isoform X1 [Medicago truncatula]	Genetic Information Processing	Replication and repair	ko03440//Homologous recombination	K03655	-	GO:0016787//hydrolase activity	-	--
MSTRG.13762	--	-	-	-	-	-	-	-	-	--
MSTRG.13763	--	-	-	-	-	-	-	-	-	--
MSTRG.13764	--	transposable element gene [Prunus dulcis]	-	-	-	-	-	-	-	--
MSTRG.13765	--	-	-	-	-	-	-	-	-	--
MSTRG.13776	--	-	-	-	-	-	-	-	-	--
MSTRG.13777	SKIP4	F-box/kelch-repeat protein SKIP4 [Medicago truncatula]	-	-	-	-	-	-	-	--
MSTRG.13782	--	-	-	-	-	-	-	-	-	--
MSTRG.13786	--	-	-	-	-	-	-	-	-	--
MSTRG.13789	--	cellular nucleic acid-binding protein [Trifolium pratense]	-	-	-	-	-	-	-	--
MSTRG.13803	--	BZIP transcription factor [Medicago truncatula]	-	-	-	-	-	-	-	--
MSTRG.13811	--	-	-	-	-	-	-	-	-	--
MSTRG.13815	--	-	-	-	-	-	-	-	-	--
MSTRG.13819	--	-	-	-	-	-	-	-	-	--
MSTRG.13820	--	-	-	-	-	-	-	-	-	--
MSTRG.13830	EXPA15	expansin-A15 [Medicago truncatula]	-	-	-	-	GO:0030312//external encapsulating structure	-	GO:0010087//phloem or xylem histogenesis;GO:0044260//cellular macromolecule metabolic process;GO:0071555//cell wall organization	--
MSTRG.13839	--	protein EMBRYO DEFECTIVE 514-like [Trifolium pratense]	-	-	-	-	-	-	GO:0009987//cellular process;GO:0044699//single-organism process	--
MSTRG.13840	--	PIF1-like helicase [Medicago truncatula]	-	-	-	-	-	-	-	--
MSTRG.13845	--	-	-	-	-	-	-	-	-	--
MSTRG.13847	ARID4	AT-rich interactive domain-containing protein 4 [Medicago truncatula]	-	-	-	-	GO:0016020//membrane;GO:0043231//intracellular membrane-bounded organelle;GO:0044444//cytoplasmic part	GO:0004721//phosphoprotein phosphatase activity;GO:0046914//transition metal ion binding	GO:0006796//phosphate-containing compound metabolic process;GO:0010468//regulation of gene expression;GO:0034645//cellular macromolecule biosynthetic process	--
MSTRG.13855	--	-	-	-	-	-	-	-	-	--
MSTRG.13856	--	hypothetical protein MTR_0042s0030 [Medicago truncatula]	-	-	-	-	-	-	-	--
MSTRG.13857	--	hypothetical protein MTR_0042s0030 [Medicago truncatula]	-	-	-	-	-	-	-	--
MSTRG.13859	--	hypothetical protein MTR_0042s0030 [Medicago truncatula]	-	-	-	-	-	-	-	--
MSTRG.13860	--	interaptin-like isoform X5 [Cicer arietinum]	-	-	-	-	-	-	-	--
MSTRG.13862	--	-	-	-	-	-	-	-	-	--
MSTRG.13863	--	-	-	-	-	-	-	-	-	--
MSTRG.13864	--	-	-	-	-	-	-	-	-	--
MSTRG.13865	--	-	-	-	-	-	-	-	-	--
MSTRG.13869	--	E3 ubiquitin-protein ligase [Vigna unguiculata]	-	-	-	-	-	-	-	--
MSTRG.13870	--	transposase, Ptta/En/Spm, plant [Spatholobus suberectus]	-	-	-	-	-	-	-	--
MSTRG.13874	--	HGWP repeat containing protein [Spatholobus suberectus]	-	-	-	-	-	-	-	--
MSTRG.13881	Os05g0583200	zinc finger BED domain-containing protein DAYSLEEPER-like [Glycine soja]	-	-	-	-	-	-	-	--
MSTRG.13882	--	Zinc finger BED domain-containing protein RICESLEEPER 2 [Glycine max]	-	-	-	-	-	GO:0005488//binding	-	--
MSTRG.1389	--	hypothetical protein MTR_3g047410 [Medicago truncatula]	-	-	-	-	-	-	-	--
MSTRG.13895	MSI3	WD-40 repeat-containing protein MSI3 [Medicago truncatula]	-	-	-	-	GO:0009536//plastid;GO:0031461//cullin-RING ubiquitin ligase complex	GO:0005488//binding;GO:0016740//transferase activity	GO:0006305//DNA alkylation;GO:0006405//RNA export from nucleus;GO:0006886//intracellular protein transport;GO:0009409//response to cold;GO:0009639//response to red or far red light;GO:0009756//carbohydrate mediated signaling;GO:0009887//organ morphogenesis;GO:0019827//stem cell population maintenance;GO:0031497//chromatin assembly;GO:0032446//protein modification by small protein conjugation;GO:0…	--
MSTRG.13901	--	ER membrane protein complex subunit 10 [Medicago truncatula]	-	-	-	-	GO:0031090//organelle membrane;GO:0043231//intracellular membrane-bounded organelle	-	-	--
MSTRG.13904	FQR1	probable NAD(P)H dehydrogenase (quinone) FQR1-like 1 [Olea europaea subsp. europaea] [Olea europaea]	Metabolism;Metabolism;Metabolism	Global and overview maps;Global and overview maps;Metabolism of cofactors and vitamins	ko01100//Metabolic pathways;ko01110//Biosynthesis of secondary metabolites;ko00130//Ubiquinone and other terpenoid-quinone biosynthesis	K03809;K03809;K03809	GO:0031090//organelle membrane;GO:0043231//intracellular membrane-bounded organelle;GO:0044444//cytoplasmic part	GO:0016655//oxidoreductase activity, acting on NAD(P)H, quinone or similar compound as acceptor;GO:0032553//ribonucleotide binding	GO:0006355//regulation of transcription, DNA-templated;GO:0006950//response to stress;GO:0009733//response to auxin;GO:0010038//response to metal ion;GO:0044710//single-organism metabolic process	--
MSTRG.1392	--	-	-	-	-	-	-	-	-	--
MSTRG.13920	--	Ulp1 protease family, carboxy-terminal domain protein [Medicago truncatula]	-	-	-	-	-	GO:0008233//peptidase activity	-	--
MSTRG.13921	--	TNP1 [Trifolium pratense]	-	-	-	-	-	-	-	--
MSTRG.13923	XDH1	Xanthine dehydrogenase 1 [Capsicum baccatum]	Metabolism;Metabolism;Metabolism;Cellular Processes;Metabolism	Global and overview maps;Global and overview maps;Nucleotide metabolism;Transport and catabolism;Biosynthesis of other secondary metabolites	ko01100//Metabolic pathways;ko01110//Biosynthesis of secondary metabolites;ko00230//Purine metabolism;ko04146//Peroxisome;ko00232//Caffeine metabolism	K00106;K00106;K00106;K00106;K00106	-	GO:0000166//nucleotide binding;GO:0016616//oxidoreductase activity, acting on the CH-OH group of donors, NAD or NADP as acceptor;GO:0016727//oxidoreductase activity, acting on CH or CH2 groups, oxygen as acceptor;GO:0016740//transferase activity;GO:0046914//transition metal ion binding;GO:0051536//iron-sulfur cluster binding	GO:0044710//single-organism metabolic process	--
MSTRG.13924	--	-	-	-	-	-	-	-	-	--
MSTRG.13926	--	-	-	-	-	-	-	-	-	--
MSTRG.1393	--	-	-	-	-	-	-	-	-	--
MSTRG.13930	--	heavy metal-associated isoprenylated plant protein 37 [Medicago truncatula]	-	-	-	-	-	-	-	--
MSTRG.13931	DRP1E	dynamin-related protein 1e-like, partial [Trifolium pratense]	-	-	-	-	GO:0005911//cell-cell junction;GO:0015630//microtubule cytoskeleton;GO:0031090//organelle membrane;GO:0043231//intracellular membrane-bounded organelle;GO:0044444//cytoplasmic part	GO:0017111//nucleoside-triphosphatase activity;GO:0032550//purine ribonucleoside binding	GO:0006605//protein targeting;GO:0006952//defense response;GO:0009617//response to bacterium;GO:0009620//response to fungus;GO:0009696//salicylic acid metabolic process;GO:0009755//hormone-mediated signaling pathway;GO:0009863//salicylic acid mediated signaling pathway;GO:0010038//response to metal ion;GO:0010243//response to organonitrogen compound;GO:0035556//intracellular signal transduction;G…	--
MSTRG.13932	--	DDT domain-containing protein PTM isoform X1 [Medicago truncatula]	-	-	-	-	-	GO:0046914//transition metal ion binding	-	--
MSTRG.13937	--	kinesin-like protein KIN-12E [Medicago truncatula]	-	-	-	-	GO:0005875//microtubule associated complex	GO:0003774//motor activity;GO:0015631//tubulin binding;GO:0032550//purine ribonucleoside binding	GO:0007017//microtubule-based process	--
MSTRG.1394	At4g22758	senescence-associated protein [Gossypium australe]	-	-	-	-	-	-	-	--
MSTRG.13956	--	-	-	-	-	-	-	-	-	--
MSTRG.13957	--	-	-	-	-	-	-	-	-	--
MSTRG.13968	CDKC-1	cdc2MsC [Medicago sativa]	-	-	-	-	GO:0044444//cytoplasmic part;GO:0044451//nucleoplasm part	GO:0004674//protein serine/threonine kinase activity;GO:0032550//purine ribonucleoside binding	GO:0006396//RNA processing;GO:0006464//cellular protein modification process;GO:0006796//phosphate-containing compound metabolic process;GO:0007049//cell cycle;GO:0016032//viral process;GO:0048437//floral organ development;GO:0048827//phyllome development;GO:0051707//response to other organism	--
MSTRG.13970	--	-	-	-	-	-	-	-	-	--
MSTRG.13971	--	-	-	-	-	-	-	-	-	--
MSTRG.13976	SCPL45	serine carboxypeptidase-like 45 [Medicago truncatula]	-	-	-	-	GO:0005618//cell wall;GO:0005911//cell-cell junction	GO:0004180//carboxypeptidase activity	GO:0019538//protein metabolic process	--
MSTRG.1398	At1g67520	G-type lectin S-receptor-like serine/threonine-protein kinase At4g27290 isoform X2 [Medicago truncatula]	-	-	-	-	-	GO:0004672//protein kinase activity	GO:0006464//cellular protein modification process;GO:0016310//phosphorylation	--
MSTRG.13985	--	-	-	-	-	-	-	-	-	--
MSTRG.1399	SD11	G-type lectin S-receptor-like serine/threonine-protein kinase At4g27290 isoform X1 [Medicago truncatula]	-	-	-	-	-	GO:0004674//protein serine/threonine kinase activity;GO:0004871//signal transducer activity;GO:0032550//purine ribonucleoside binding	GO:0006468//protein phosphorylation;GO:0008037//cell recognition	--
MSTRG.13991	--	-	-	-	-	-	-	-	-	--
MSTRG.13993	CYS6	cysteine proteinase inhibitor [Medicago truncatula]	-	-	-	-	GO:0043231//intracellular membrane-bounded organelle;GO:0044444//cytoplasmic part	GO:0004866//endopeptidase inhibitor activity;GO:0016787//hydrolase activity;GO:0046914//transition metal ion binding	GO:0006970//response to osmotic stress;GO:0010466//negative regulation of peptidase activity	--
MSTRG.13994	--	replication protein A 70 kDa DNA-binding subunit B-like isoform X2 [Trifolium pratense]	Genetic Information Processing;Genetic Information Processing;Genetic Information Processing;Genetic Information Processing	Replication and repair;Replication and repair;Replication and repair;Replication and repair	ko03440//Homologous recombination;ko03420//Nucleotide excision repair;ko03030//DNA replication;ko03430//Mismatch repair	K07466;K07466;K07466;K07466	-	-	GO:0006259//DNA metabolic process	--
MSTRG.13998	At1g18900	pentatricopeptide repeat-containing protein At1g74750 [Medicago truncatula]	-	-	-	-	-	-	-	--
MSTRG.14	BRIP1	Fanconi anemia group J protein homolog isoform X3 [Medicago truncatula]	Genetic Information Processing	Replication and repair	ko03440//Homologous recombination	K15362	-	GO:0016818//hydrolase activity, acting on acid anhydrides, in phosphorus-containing anhydrides	-	--
MSTRG.140	--	transmembrane protein, putative [Medicago truncatula]	-	-	-	-	-	-	-	--
MSTRG.14000	--	hypothetical protein MtrunA17_Chr3g0141961 [Medicago truncatula]	-	-	-	-	-	-	-	--
MSTRG.14016	--	tyrosine kinase family protein [Medicago truncatula]	-	-	-	-	-	-	-	--
MSTRG.14017	--	uncharacterized protein LOC123909626 isoform X2 [Trifolium pratense]	-	-	-	-	-	-	-	--
MSTRG.14026	--	hypothetical protein TSUD_275650 [Trifolium subterraneum]	-	-	-	-	-	-	-	--
MSTRG.14027	--	replication factor-A carboxy-terminal domain protein [Medicago truncatula]	-	-	-	-	-	-	-	--
MSTRG.14029	--	replication protein A 70 kDa DNA-binding subunit B-like [Trifolium pratense]	Genetic Information Processing;Genetic Information Processing;Genetic Information Processing;Genetic Information Processing	Replication and repair;Replication and repair;Replication and repair;Replication and repair	ko03440//Homologous recombination;ko03420//Nucleotide excision repair;ko03030//DNA replication;ko03430//Mismatch repair	K07466;K07466;K07466;K07466	-	-	-	--
MSTRG.14037	--	mitotic apparatus protein p62-like [Medicago truncatula]	-	-	-	-	-	-	-	--
MSTRG.14043	--	Bifunctional inhibitor/plant lipid transfer protein/seed storage helical domain [Spatholobus suberectus]	-	-	-	-	-	-	-	--
MSTRG.14045	ACX1	peroxisomal acyl-coenzyme A oxidase 1-like isoform X3 [Durio zibethinus]	Metabolism;Metabolism;Metabolism;Cellular Processes;Metabolism;Metabolism;Metabolism;Metabolism;Metabolism;Metabolism	Global and overview maps;Global and overview maps;Global and overview maps;Transport and catabolism;Global and overview maps;Lipid metabolism;Lipid metabolism;Metabolism of other amino acids;Carbohydrate metabolism;Lipid metabolism	ko01100//Metabolic pathways;ko01110//Biosynthesis of secondary metabolites;ko01200//Carbon metabolism;ko04146//Peroxisome;ko01212//Fatty acid metabolism;ko00592//alpha-Linolenic acid metabolism;ko00071//Fatty acid degradation;ko00410//beta-Alanine metabolism;ko00640//Propanoate metabolism;ko01040//Biosynthesis of unsaturated fatty acids	K00232;K00232;K00232;K00232;K00232;K00232;K00232;K00232;K00232;K00232	GO:0042579//microbody	GO:0000166//nucleotide binding;GO:0016634//oxidoreductase activity, acting on the CH-CH group of donors, oxygen as acceptor	GO:0009062//fatty acid catabolic process;GO:0009625//response to insect;GO:0009694//jasmonic acid metabolic process;GO:0048229//gametophyte development	--
MSTRG.14056	CLT1	protein CLT3, chloroplastic isoform X2 [Medicago truncatula]	-	-	-	-	GO:0009536//plastid;GO:0031224//intrinsic component of membrane	-	GO:0002239//response to oomycetes;GO:0010038//response to metal ion;GO:0015711//organic anion transport;GO:0016192//vesicle-mediated transport;GO:0044763//single-organism cellular process	--
MSTRG.14057	CLT3	protein CLT3, chloroplastic isoform X1 [Medicago truncatula]	-	-	-	-	GO:0031224//intrinsic component of membrane;GO:0043231//intracellular membrane-bounded organelle	-	GO:0002239//response to oomycetes;GO:0010038//response to metal ion;GO:0015711//organic anion transport;GO:0044763//single-organism cellular process	--
MSTRG.14059	--	preprotein translocase subunit SCY2, chloroplastic-like [Glycine soja]	Genetic Information Processing	Folding, sorting and degradation	ko04130//SNARE interactions in vesicular transport	K08490	-	-	-	--
MSTRG.14066	--	-	-	-	-	-	-	-	-	--
MSTRG.14071	--	zinc finger family protein [Trifolium pratense]	-	-	-	-	-	-	GO:0006996//organelle organization	--
MSTRG.14083	--	-	-	-	-	-	-	-	-	--
MSTRG.14088	--	rutD, partial [Mucuna pruriens]	-	-	-	-	-	GO:0003824//catalytic activity	-	--
MSTRG.14115	--	hypothetical protein GYH30_049693 [Glycine max]	-	-	-	-	-	-	-	--
MSTRG.14116	--	uncharacterized protein LOC123882461 [Trifolium pratense]	-	-	-	-	-	-	-	--
MSTRG.14117	--	uncharacterized protein LOC123923726 [Trifolium pratense]	-	-	-	-	-	-	-	--
MSTRG.14147	--	PPR containing plant-like protein [Medicago truncatula]	-	-	-	-	-	-	-	--
MSTRG.14148	--	LRR receptor-like serine/threonine-protein kinase FLS2 [Senna tora]	-	-	-	-	-	-	GO:0006796//phosphate-containing compound metabolic process	--
MSTRG.14151	--	Retrovirus-related Pol polyprotein from transposon TNT 1-94, partial [Cajanus cajan]	-	-	-	-	-	-	-	--
MSTRG.14169	--	importin subunit beta-3 [Medicago truncatula]	-	-	-	-	-	-	-	--
MSTRG.14176	--	pentatricopeptide repeat-containing protein At3g48810 [Cicer arietinum]	-	-	-	-	-	-	-	--
MSTRG.14181	--	-	-	-	-	-	-	-	-	--
MSTRG.14182	--	golgin subfamily A member 5 [Spatholobus suberectus]	-	-	-	-	-	-	-	--
MSTRG.14189	--	Nucleic acid-binding, OB-fold [Medicago truncatula]	-	-	-	-	-	-	-	--
MSTRG.14199	MADS8	MADS-box transcription factor 8 [Vitis vinifera]	-	-	-	-	GO:0043231//intracellular membrane-bounded organelle	GO:0001071//nucleic acid binding transcription factor activity;GO:0005515//protein binding	GO:0010468//regulation of gene expression;GO:0034645//cellular macromolecule biosynthetic process	--
MSTRG.142	--	F-box protein interaction domain protein [Medicago truncatula]	-	-	-	-	-	-	-	--
MSTRG.14203	--	hypothetical protein MtrunA17_Chr3g0096231 [Medicago truncatula]	-	-	-	-	-	-	-	--
MSTRG.14213	--	protein NLP3 [Quercus suber]	-	-	-	-	-	-	-	--
MSTRG.14222	--	-	-	-	-	-	-	-	-	--
MSTRG.14223	--	-	-	-	-	-	-	-	-	--
MSTRG.14225	--	-	-	-	-	-	-	-	-	--
MSTRG.14230	--	disease resistance protein RGA2 [Cajanus cajan]	-	-	-	-	-	-	-	--
MSTRG.14233	--	zinc finger BED domain-containing protein RICESLEEPER 2-like [Medicago truncatula]	-	-	-	-	-	-	-	--
MSTRG.14241	--	F-box/RNI/FBD-like domain protein [Medicago truncatula]	-	-	-	-	-	-	-	--
MSTRG.14242	--	-	-	-	-	-	-	-	-	--
MSTRG.14243	--	-	-	-	-	-	-	-	-	--
MSTRG.1425	--	transcription factor IIA, alpha/beta subunit [Medicago truncatula]	Genetic Information Processing	Transcription	ko03022//Basal transcription factors	K03122	-	-	GO:0006352//DNA-templated transcription, initiation	--
MSTRG.14253	PDF1	protodermal factor 1 [Medicago truncatula]	-	-	-	-	-	-	GO:0048509//regulation of meristem development	--
MSTRG.14255	--	ufaA1, partial [Mucuna pruriens]	-	-	-	-	-	GO:0016740//transferase activity	GO:0044710//single-organism metabolic process	--
MSTRG.14278	PYM	protein POLYCHOME [Medicago truncatula]	-	-	-	-	GO:0043231//intracellular membrane-bounded organelle	GO:0005488//binding	GO:0001558//regulation of cell growth;GO:0002833//positive regulation of response to biotic stimulus;GO:0003006//developmental process involved in reproduction;GO:0006260//DNA replication;GO:0007126//meiotic nuclear division;GO:0007346//regulation of mitotic cell cycle;GO:0010564//regulation of cell cycle process;GO:0032435//negative regulation of proteasomal ubiquitin-dependent protein catabolic…	--
MSTRG.14279	DTX12	MATE efflux family protein 7-like, partial [Trifolium pratense]	-	-	-	-	GO:0031224//intrinsic component of membrane	GO:0015291//secondary active transmembrane transporter activity	GO:0044763//single-organism cellular process	--
MSTRG.14293	--	GPI-GlcNAc transferase complex, PIG-H component [Medicago truncatula]	Metabolism;Metabolism	Global and overview maps;Glycan biosynthesis and metabolism	ko01100//Metabolic pathways;ko00563//Glycosylphosphatidylinositol (GPI)-anchor biosynthesis	K03858;K03858	GO:0043231//intracellular membrane-bounded organelle	GO:0008375//acetylglucosaminyltransferase activity	-	--
MSTRG.14299	--	-	-	-	-	-	-	-	-	--
MSTRG.14312	--	-	-	-	-	-	-	-	-	--
MSTRG.14315	At2g04865	protein MAIN-LIKE 2-like isoform X3 [Medicago truncatula]	-	-	-	-	-	GO:0016740//transferase activity	-	--
MSTRG.14316	--	receptor-like protein EIX2 isoform X1 [Medicago truncatula]	-	-	-	-	-	-	GO:0006796//phosphate-containing compound metabolic process	--
MSTRG.14318	CSY3	citrate synthase, glyoxysomal isoform X2 [Medicago truncatula]	Metabolism;Metabolism;Metabolism;Metabolism;Metabolism;Metabolism;Metabolism	Global and overview maps;Global and overview maps;Global and overview maps;Global and overview maps;Carbohydrate metabolism;Global and overview maps;Carbohydrate metabolism	ko01100//Metabolic pathways;ko01110//Biosynthesis of secondary metabolites;ko01200//Carbon metabolism;ko01230//Biosynthesis of amino acids;ko00630//Glyoxylate and dicarboxylate metabolism;ko01210//2-Oxocarboxylic acid metabolism;ko00020//Citrate cycle (TCA cycle)	K01647;K01647;K01647;K01647;K01647;K01647;K01647	GO:0005911//cell-cell junction;GO:0042579//microbody	GO:0036440//citrate synthase activity	GO:0005975//carbohydrate metabolic process;GO:0006089//lactate metabolic process;GO:0006101//citrate metabolic process;GO:0006355//regulation of transcription, DNA-templated;GO:0006511//ubiquitin-dependent protein catabolic process;GO:0006996//organelle organization;GO:0009062//fatty acid catabolic process;GO:0009404//toxin metabolic process;GO:0035966//response to topologically incorrect protein…	--
MSTRG.14332	--	-	-	-	-	-	-	-	-	--
MSTRG.14333	--	protein TAPETUM DETERMINANT 1 isoform X2 [Medicago truncatula]	Metabolism;Metabolism	Global and overview maps;Amino acid metabolism	ko01100//Metabolic pathways;ko00270//Cysteine and methionine metabolism	K00558;K00558	-	-	GO:0003006//developmental process involved in reproduction	--
MSTRG.14338	--	CRM-domain containing factor CFM2, chloroplastic isoform X1 [Medicago truncatula]	-	-	-	-	-	-	-	--
MSTRG.14344	--	hypothetical protein MTR_7g039530 [Medicago truncatula]	-	-	-	-	-	-	-	--
MSTRG.14367	--	-	-	-	-	-	-	-	-	--
MSTRG.14368	--	Retrovirus-related Pol polyprotein from transposon 17.6, partial [Cajanus cajan]	-	-	-	-	-	-	-	--
MSTRG.14369	--	-	-	-	-	-	-	-	-	--
MSTRG.14408	--	Ulp1 protease family, carboxy-terminal domain protein [Medicago truncatula]	-	-	-	-	-	-	-	--
MSTRG.14421	--	Homeodomain-like [Medicago truncatula]	-	-	-	-	-	GO:0003676//nucleic acid binding	-	--
MSTRG.14423	--	-	-	-	-	-	-	-	-	--
MSTRG.14428	--	-	-	-	-	-	-	-	-	--
MSTRG.14429	--	-	-	-	-	-	-	-	-	--
MSTRG.14441	BH0283	phenazine biosynthesis PhzC/PhzF family protein [Medicago truncatula]	-	-	-	-	GO:0043231//intracellular membrane-bounded organelle	GO:0003824//catalytic activity	GO:0008152//metabolic process	--
MSTRG.14451	--	hypothetical protein MTR_6g087840 [Medicago truncatula]	-	-	-	-	-	-	-	--
MSTRG.14461	GAUT14	mannosyl-oligosaccharide 1,2-alpha-mannosidase MNS3 [Medicago truncatula]	Metabolism;Genetic Information Processing;Metabolism;Metabolism	Global and overview maps;Folding, sorting and degradation;Glycan biosynthesis and metabolism;Glycan biosynthesis and metabolism	ko01100//Metabolic pathways;ko04141//Protein processing in endoplasmic reticulum;ko00510//N-Glycan biosynthesis;ko00513//Various types of N-glycan biosynthesis	K23741;K23741;K23741;K23741	-	-	-	--
MSTRG.14462	ARID4	ARID/bright DNA-binding domain protein [Medicago truncatula]	-	-	-	-	GO:0043231//intracellular membrane-bounded organelle	GO:0046914//transition metal ion binding	GO:0010468//regulation of gene expression;GO:0034645//cellular macromolecule biosynthetic process	--
MSTRG.14481	--	-	-	-	-	-	-	-	-	--
MSTRG.14487	--	-	-	-	-	-	-	-	-	--
MSTRG.14488	--	-	-	-	-	-	-	-	-	--
MSTRG.14489	--	nuM1 [Medicago sativa]	-	-	-	-	-	GO:0097159//organic cyclic compound binding	-	--
MSTRG.1449	BHLH121	transcription factor bHLH121 isoform X1 [Medicago truncatula]	-	-	-	-	GO:0009536//plastid	GO:0001071//nucleic acid binding transcription factor activity;GO:0003676//nucleic acid binding;GO:0005515//protein binding	GO:0006625//protein targeting to peroxisome;GO:0009062//fatty acid catabolic process;GO:0010468//regulation of gene expression;GO:0034645//cellular macromolecule biosynthetic process	--
MSTRG.14502	POLIA	PolI-like B DNA polymerase [Medicago truncatula]	Genetic Information Processing;Genetic Information Processing;Genetic Information Processing;Genetic Information Processing	Replication and repair;Replication and repair;Replication and repair;Replication and repair	ko03440//Homologous recombination;ko03420//Nucleotide excision repair;ko03030//DNA replication;ko03410//Base excision repair	K02335;K02335;K02335;K02335	GO:0009536//plastid	GO:0003676//nucleic acid binding;GO:0004527//exonuclease activity;GO:0034061//DNA polymerase activity	GO:0006261//DNA-dependent DNA replication;GO:0006281//DNA repair	--
MSTRG.14503	POLIA	PolI-like B DNA polymerase [Medicago truncatula]	Genetic Information Processing;Genetic Information Processing;Genetic Information Processing;Genetic Information Processing	Replication and repair;Replication and repair;Replication and repair;Replication and repair	ko03440//Homologous recombination;ko03420//Nucleotide excision repair;ko03030//DNA replication;ko03410//Base excision repair	K02335;K02335;K02335;K02335	GO:0009536//plastid	GO:0003676//nucleic acid binding;GO:0004527//exonuclease activity;GO:0034061//DNA polymerase activity	GO:0006261//DNA-dependent DNA replication;GO:0006281//DNA repair	--
MSTRG.14504	POLIA	DNA polymerase I A, chloroplastic/mitochondrial isoform X3 [Medicago truncatula]	Genetic Information Processing;Genetic Information Processing;Genetic Information Processing;Genetic Information Processing	Replication and repair;Replication and repair;Replication and repair;Replication and repair	ko03440//Homologous recombination;ko03420//Nucleotide excision repair;ko03030//DNA replication;ko03410//Base excision repair	K02335;K02335;K02335;K02335	GO:0009536//plastid	GO:0003676//nucleic acid binding;GO:0004527//exonuclease activity;GO:0034061//DNA polymerase activity	GO:0006261//DNA-dependent DNA replication;GO:0006281//DNA repair	--
MSTRG.14506	--	zinc finger CCCH domain-containing protein 39 [Medicago truncatula]	-	-	-	-	-	-	-	--
MSTRG.14507	--	-	-	-	-	-	-	-	-	--
MSTRG.14536	--	F-box/RNI/FBD-like domain protein [Medicago truncatula]	-	-	-	-	-	-	-	--
MSTRG.14684	--	zinc finger MYM-type protein 1-like [Ipomoea triloba]	-	-	-	-	-	-	-	--
MSTRG.14685	--	putative meiosis arrest female protein [Medicago truncatula]	-	-	-	-	-	-	-	--
MSTRG.14686	--	NYN domain protein [Medicago truncatula]	-	-	-	-	-	-	GO:0043170//macromolecule metabolic process	--
MSTRG.14688	--	NYN domain protein [Medicago truncatula]	-	-	-	-	-	-	GO:0043170//macromolecule metabolic process	--
MSTRG.1470	--	hypothetical protein MTR_8g052100 [Medicago truncatula]	-	-	-	-	-	-	-	--
MSTRG.14718	--	-	-	-	-	-	-	-	-	--
MSTRG.14719	--	-	-	-	-	-	-	-	-	--
MSTRG.1472	UBC1	heme-binding protein [Senna tora]	-	-	-	-	GO:0031984//organelle subcompartment;GO:0043231//intracellular membrane-bounded organelle	GO:0046906//tetrapyrrole binding	-	--
MSTRG.1473	BSL2	serine/threonine-protein phosphatase BSL2 homolog [Dendrobium catenatum]	-	-	-	-	-	-	-	--
MSTRG.14735	--	-	-	-	-	-	-	-	-	--
MSTRG.14741	--	pollen Ole e 1 allergen and extensin family protein, partial [Medicago truncatula]	-	-	-	-	-	-	-	--
MSTRG.14758	--	zinc finger MYM-type protein 1-like [Trifolium pratense]	-	-	-	-	GO:0005911//cell-cell junction;GO:0043231//intracellular membrane-bounded organelle	-	-	--
MSTRG.14762	--	AT hook motif protein [Medicago truncatula]	-	-	-	-	-	-	-	--
MSTRG.14766	MSRA1	peptide methionine sulfoxide reductase A1 isoform X1 [Medicago truncatula]	-	-	-	-	GO:0009526//plastid envelope;GO:0009532//plastid stroma	GO:0016671//oxidoreductase activity, acting on a sulfur group of donors, disulfide as acceptor	GO:0006355//regulation of transcription, DNA-templated;GO:0006544//glycine metabolic process;GO:0006979//response to oxidative stress;GO:0009639//response to red or far red light;GO:0009725//response to hormone;GO:0016192//vesicle-mediated transport;GO:0032989//cellular component morphogenesis;GO:0036211//protein modification process;GO:0040007//growth;GO:0044267//cellular protein metabolic proce…	--
MSTRG.1477	--	protein TPR3-like [Medicago truncatula]	-	-	-	-	-	-	-	--
MSTRG.14771	--	protein diaphanous homolog 1-like [Vigna unguiculata]	-	-	-	-	-	-	-	--
MSTRG.14781	CDC20-1	cell division cycle 20.2, cofactor of APC complex [Medicago truncatula]	Genetic Information Processing	Folding, sorting and degradation	ko04120//Ubiquitin mediated proteolysis	K03363	GO:0043231//intracellular membrane-bounded organelle;GO:0043234//protein complex	GO:0019899//enzyme binding	GO:0000280//nuclear division;GO:0032446//protein modification by small protein conjugation;GO:0044763//single-organism cellular process;GO:0050794//regulation of cellular process	--
MSTRG.14792	--	-	-	-	-	-	-	-	-	--
MSTRG.14815	--	ribonuclease H [Trifolium pratense]	-	-	-	-	-	-	-	--
MSTRG.14816	PCMP-H38	pentatricopeptide repeat-containing protein At3g62890 [Medicago truncatula]	-	-	-	-	-	-	-	--
MSTRG.1482	--	-	-	-	-	-	-	-	-	--
MSTRG.14821	--	Zinc finger family protein [Theobroma cacao]	-	-	-	-	GO:0043231//intracellular membrane-bounded organelle	GO:0046914//transition metal ion binding	-	--
MSTRG.1483	--	PIF1-like helicase [Medicago truncatula]	-	-	-	-	-	-	-	--
MSTRG.1484	--	-	-	-	-	-	-	-	-	--
MSTRG.1485	--	Golgi vesicle transport [Spatholobus suberectus]	-	-	-	-	-	-	-	--
MSTRG.14853	--	-	-	-	-	-	-	-	-	--
MSTRG.14860	--	-	-	-	-	-	-	-	-	--
MSTRG.1487	--	-	-	-	-	-	-	-	-	--
MSTRG.14876	AMY2	probable alpha-amylase 2 [Medicago truncatula]	Metabolism;Metabolism;Metabolism	Global and overview maps;Global and overview maps;Carbohydrate metabolism	ko01100//Metabolic pathways;ko01110//Biosynthesis of secondary metabolites;ko00500//Starch and sucrose metabolism	K01176;K01176;K01176	GO:0044444//cytoplasmic part	GO:0016160//amylase activity;GO:0016742//hydroxymethyl-, formyl- and related transferase activity;GO:0043168//anion binding;GO:0046872//metal ion binding	GO:0009069//serine family amino acid metabolic process	--
MSTRG.14877	At5g10770	aspartyl protease family protein At5g10770 [Medicago truncatula]	-	-	-	-	-	GO:0016787//hydrolase activity	-	--
MSTRG.14879	UBP4	ubiquitin carboxyl-terminal hydrolase 4 [Medicago truncatula]	-	-	-	-	GO:0043231//intracellular membrane-bounded organelle	GO:0036459//thiol-dependent ubiquitinyl hydrolase activity;GO:0070011//peptidase activity, acting on L-amino acid peptides	GO:0006006//glucose metabolic process;GO:0006498//N-terminal protein lipidation;GO:0007165//signal transduction;GO:0019941//modification-dependent protein catabolic process	--
MSTRG.14880	--	MYB-like transcription factor, partial [Trifolium pratense]	-	-	-	-	-	-	-	--
MSTRG.14883	--	uncharacterized protein LOC25489033 isoform X2 [Medicago truncatula]	-	-	-	-	-	-	-	--
MSTRG.14889	--	-	-	-	-	-	-	-	-	--
MSTRG.149	--	hypothetical protein MTR_3g080743 [Medicago truncatula]	-	-	-	-	-	-	-	--
MSTRG.14909	--	-	-	-	-	-	-	-	-	--
MSTRG.1491	--	carboxy-terminal domain cyclin [Medicago truncatula]	-	-	-	-	-	-	-	--
MSTRG.14912	--	hypothetical protein MTR_8g063175 [Medicago truncatula]	-	-	-	-	-	-	-	--
MSTRG.14913	--	hypothetical protein MTR_8g063175 [Medicago truncatula]	-	-	-	-	-	-	-	--
MSTRG.1492	--	epoxide hydrolase [Medicago truncatula]	-	-	-	-	-	-	-	--
MSTRG.14935	--	binding partner of ACD11 1 [Medicago truncatula]	-	-	-	-	-	GO:0097159//organic cyclic compound binding	GO:0000097//sulfur amino acid biosynthetic process	--
MSTRG.14939	EDM2	protein ENHANCED DOWNY MILDEW 2 isoform X1 [Medicago truncatula]	-	-	-	-	GO:0043231//intracellular membrane-bounded organelle	GO:0001071//nucleic acid binding transcription factor activity;GO:0003677//DNA binding;GO:0043169//cation binding	GO:0009620//response to fungus;GO:0009909//regulation of flower development;GO:0031440//regulation of mRNA 3'-end processing;GO:0031935//regulation of chromatin silencing;GO:0048366//leaf development;GO:0048468//cell development;GO:0051052//regulation of DNA metabolic process;GO:0051574//positive regulation of histone H3-K9 methylation;GO:0070827//chromatin maintenance	--
MSTRG.14943	--	-	-	-	-	-	-	-	-	--
MSTRG.14948	--	protein FAR1-RELATED SEQUENCE 5-like [Trifolium pratense]	-	-	-	-	-	-	-	--
MSTRG.14949	FRS1	protein FAR1-related sequence 5-like [Trifolium pratense]	-	-	-	-	-	-	-	--
MSTRG.1495	CYB561A	transmembrane ascorbate ferrireductase 1 [Medicago truncatula]	-	-	-	-	GO:0009536//plastid;GO:0016020//membrane	GO:0005488//binding;GO:0016491//oxidoreductase activity	GO:0000097//sulfur amino acid biosynthetic process;GO:0005976//polysaccharide metabolic process;GO:0009826//unidimensional cell growth;GO:0043479//pigment accumulation in tissues in response to UV light;GO:0045229//external encapsulating structure organization;GO:0048588//developmental cell growth;GO:0065008//regulation of biological quality	--
MSTRG.14952	PRD3	protein PAIR1 [Cicer arietinum]	-	-	-	-	-	-	GO:0016043//cellular component organization;GO:0022402//cell cycle process	--
MSTRG.14987	--	PREDICTED: ATP synthase mitochondrial F1 complex assembly factor 2 [Lupinus angustifolius]	-	-	-	-	GO:0043231//intracellular membrane-bounded organelle	GO:0004611//phosphoenolpyruvate carboxykinase activity	GO:0006101//citrate metabolic process	--
MSTRG.14993	SCL5	scarecrow-like protein 21 [Medicago truncatula]	-	-	-	-	-	-	GO:0010468//regulation of gene expression	--
MSTRG.14998	--	splicing factor 3A subunit 2-like protein [Trifolium pratense]	Genetic Information Processing	Transcription	ko03040//Spliceosome	K12826	GO:0030529//intracellular ribonucleoprotein complex;GO:0043231//intracellular membrane-bounded organelle	GO:0046914//transition metal ion binding	GO:0010467//gene expression	--
MSTRG.15003	DHBK	3,4-dihydroxy-2-butanone kinase [Trifolium pratense]	-	-	-	-	GO:0044424//intracellular part	GO:0016301//kinase activity;GO:0032550//purine ribonucleoside binding	GO:0006796//phosphate-containing compound metabolic process;GO:0009247//glycolipid biosynthetic process;GO:0009267//cellular response to starvation;GO:0009414//response to water deprivation;GO:0009608//response to symbiont;GO:0019400//alditol metabolic process	--
MSTRG.15005	--	histone-lysine N-methyltransferase ASHH2 isoform X2 [Medicago truncatula]	-	-	-	-	-	-	-	--
MSTRG.15011	--	-	-	-	-	-	-	-	-	--
MSTRG.15021	--	ATP-dependent DNA helicase PIF1, partial [Trifolium pratense]	-	-	-	-	-	-	-	--
MSTRG.15027	--	-	-	-	-	-	-	-	-	--
MSTRG.15043	--	hypothetical protein MTR_0019s0320 [Medicago truncatula]	-	-	-	-	-	-	-	--
MSTRG.15069	--	hypothetical protein MTR_4g022530 [Medicago truncatula]	-	-	-	-	-	-	-	--
MSTRG.15077	--	-	-	-	-	-	-	-	-	--
MSTRG.15079	--	Ankyrin repeat-containing protein [Spatholobus suberectus]	-	-	-	-	-	-	-	--
MSTRG.15088	--	-	-	-	-	-	-	-	-	--
MSTRG.15093	--	-	-	-	-	-	-	-	-	--
MSTRG.15105	--	-	-	-	-	-	-	-	-	--
MSTRG.15108	--	-	-	-	-	-	-	-	-	--
MSTRG.15112	--	-	-	-	-	-	-	-	-	--
MSTRG.15124	--	nuclear transcription factor Y subunit beta-like [Trifolium pratense]	-	-	-	-	-	-	-	--
MSTRG.1513	--	protein ANTAGONIST OF LIKE HETEROCHROMATIN PROTEIN 1-like isoform X1 [Oryza sativa Japonica Group]	-	-	-	-	-	-	-	--
MSTRG.15138	PABN3	polyadenylate-binding protein 1-like isoform X2 [Abrus precatorius]	Genetic Information Processing	Translation	ko03015//mRNA surveillance pathway	K14396	-	GO:0097159//organic cyclic compound binding	-	--
MSTRG.15139	--	lipid phosphate phosphatase delta [Medicago truncatula]	-	-	-	-	-	-	-	--
MSTRG.15147	--	-	-	-	-	-	-	-	-	--
MSTRG.15148	--	cytochrome p450 [Trifolium pratense]	-	-	-	-	-	-	-	--
MSTRG.1515	--	-	-	-	-	-	-	-	-	--
MSTRG.15170	--	protein MAIN-LIKE 2-like [Medicago truncatula]	-	-	-	-	-	-	-	--
MSTRG.15182	--	-	-	-	-	-	-	-	-	--
MSTRG.15186	--	-	-	-	-	-	-	-	-	--
MSTRG.15187	--	-	-	-	-	-	-	-	-	--
MSTRG.15207	Os03g0621600	B3 domain-containing protein At3g18960 [Medicago truncatula]	-	-	-	-	GO:0043231//intracellular membrane-bounded organelle	-	GO:0010468//regulation of gene expression;GO:0034645//cellular macromolecule biosynthetic process	--
MSTRG.15221	--	pantothenate synthetase [Trifolium pratense]	-	-	-	-	-	-	-	--
MSTRG.15230	--	Translocation protein sec62 [Spatholobus suberectus]	Genetic Information Processing;Genetic Information Processing	Folding, sorting and degradation;Folding, sorting and degradation	ko04141//Protein processing in endoplasmic reticulum;ko03060//Protein export	K12275;K12275	GO:0031224//intrinsic component of membrane	GO:0022892//substrate-specific transporter activity	GO:0008104//protein localization	--
MSTRG.15245	--	NBS-LRR resistance protein [Trifolium pratense]	-	-	-	-	-	-	-	--
MSTRG.15250	--	zinc finger MYM-type protein 1-like [Medicago truncatula]	-	-	-	-	-	-	-	--
MSTRG.15256	--	hypothetical protein MTR_3g090910 [Medicago truncatula]	-	-	-	-	-	-	-	--
MSTRG.15260	--	-	-	-	-	-	-	-	-	--
MSTRG.15263	TOM7-1	mitochondrial import receptor subunit TOM7-1 [Medicago truncatula]	-	-	-	-	GO:0031966//mitochondrial membrane;GO:0044425//membrane part	-	GO:0006839//mitochondrial transport;GO:0008104//protein localization	--
MSTRG.15271	--	disease resistance protein RPV1 isoform X1 [Medicago truncatula]	-	-	-	-	-	-	-	--
MSTRG.15280	--	factor of DNA methylation 1 [Medicago truncatula]	-	-	-	-	-	-	-	--
MSTRG.15291	--	-	-	-	-	-	-	-	-	--
MSTRG.15303	--	cysteine synthase [Spatholobus suberectus]	-	-	-	-	-	-	-	--
MSTRG.15305	IRX12	laccase-4 [Medicago truncatula]	-	-	-	-	GO:0005576//extracellular region	GO:0016682//oxidoreductase activity, acting on diphenols and related substances as donors, oxygen as acceptor;GO:0043169//cation binding	GO:0009699//phenylpropanoid biosynthetic process;GO:0009808//lignin metabolic process;GO:0009832//plant-type cell wall biogenesis;GO:0045491//xylan metabolic process	--
MSTRG.1531	--	hypothetical protein MTR_8g092880 [Medicago truncatula]	-	-	-	-	-	-	-	--
MSTRG.15328	--	zinc finger BED domain-containing protein RICESLEEPER 2-like [Medicago truncatula]	-	-	-	-	-	-	-	--
MSTRG.15329	Os03g0733400	zinc finger BED domain-containing protein RICESLEEPER 2-like [Medicago truncatula]	-	-	-	-	-	-	-	--
MSTRG.15333	--	microtubule-associated protein RP/EB family member 1-like [Vigna radiata var. radiata] [Vigna radiata]	-	-	-	-	-	-	-	--
MSTRG.15363	--	hypothetical protein MTR_4g023100 [Medicago truncatula]	-	-	-	-	-	-	-	--
MSTRG.1537	--	extra-large guanine nucleotide-binding protein 1-like [Glycine max]	-	-	-	-	-	-	-	--
MSTRG.15385	SMXL7	protein SMAX1-LIKE 7 [Medicago truncatula]	-	-	-	-	-	-	-	--
MSTRG.1539	AOS3	allene oxide synthase 3 [Medicago truncatula]	Metabolism;Metabolism;Metabolism	Global and overview maps;Global and overview maps;Lipid metabolism	ko01100//Metabolic pathways;ko01110//Biosynthesis of secondary metabolites;ko00592//alpha-Linolenic acid metabolism	K01723;K01723;K01723	GO:0009507//chloroplast	GO:0003824//catalytic activity;GO:0005488//binding	GO:0006631//fatty acid metabolic process;GO:0006725//cellular aromatic compound metabolic process;GO:0006952//defense response;GO:0046483//heterocycle metabolic process;GO:0050794//regulation of cellular process;GO:0072330//monocarboxylic acid biosynthetic process;GO:1901360//organic cyclic compound metabolic process;GO:1901564//organonitrogen compound metabolic process	--
MSTRG.15395	--	zinc finger BED domain-containing protein RICESLEEPER 2-like [Senna tora]	-	-	-	-	-	-	-	--
MSTRG.15396	HAT	zinc finger BED domain-containing protein DAYSLEEPER-like [Medicago truncatula]	-	-	-	-	-	-	-	--
MSTRG.15398	Os05g0239150	zinc finger BED domain-containing protein DAYSLEEPER-like [Medicago truncatula]	-	-	-	-	-	-	-	--
MSTRG.1541	--	G3BP-like protein, partial [Trifolium pratense]	-	-	-	-	GO:0044464//cell part	GO:0003676//nucleic acid binding	GO:0006221//pyrimidine nucleotide biosynthetic process;GO:0006498//N-terminal protein lipidation;GO:0006810//transport	--
MSTRG.15412	--	structural constituent of ribosome [Spatholobus suberectus]	Genetic Information Processing	Translation	ko03010//Ribosome	K02970	GO:0030529//intracellular ribonucleoprotein complex	-	GO:0010467//gene expression	--
MSTRG.15413	FKFBP	6-phosphofructo-2-kinase/fructose-2,6-bisphosphatase isoform X2 [Medicago truncatula]	Metabolism;Metabolism	Global and overview maps;Carbohydrate metabolism	ko01100//Metabolic pathways;ko00051//Fructose and mannose metabolism	K01103;K01103	GO:0016020//membrane;GO:0043231//intracellular membrane-bounded organelle;GO:0044444//cytoplasmic part	GO:0008443//phosphofructokinase activity;GO:0030247//polysaccharide binding;GO:0032550//purine ribonucleoside binding;GO:0050308//sugar-phosphatase activity	GO:0015976//carbon utilization;GO:0016310//phosphorylation;GO:0019318//hexose metabolic process;GO:0019321//pentose metabolic process	--
MSTRG.15415	--	hypothetical protein MtrunA17_Chr3g0096331 [Medicago truncatula]	-	-	-	-	-	-	-	--
MSTRG.15426	--	anaphase-promoting complex subunit 1 isoform X1 [Medicago truncatula]	Genetic Information Processing	Folding, sorting and degradation	ko04120//Ubiquitin mediated proteolysis	K03348	GO:0000152//nuclear ubiquitin ligase complex	-	GO:0001558//regulation of cell growth;GO:0003006//developmental process involved in reproduction;GO:0006281//DNA repair;GO:0006310//DNA recombination;GO:0006511//ubiquitin-dependent protein catabolic process;GO:0007059//chromosome segregation;GO:0010564//regulation of cell cycle process;GO:0032446//protein modification by small protein conjugation;GO:0035966//response to topologically incorrect p…	--
MSTRG.15428	--	NB-ARC domain disease resistance protein [Medicago truncatula]	-	-	-	-	-	-	-	--
MSTRG.15436	--	PREDICTED: hippocampus abundant transcript-like protein 1, partial [Vigna angularis]	-	-	-	-	-	-	-	--
MSTRG.15452	--	-	-	-	-	-	-	-	-	--
MSTRG.15453	--	-	-	-	-	-	-	-	-	--
MSTRG.15458	--	probable disease resistance protein At4g27220 isoform X5 [Medicago truncatula]	-	-	-	-	-	-	-	--
MSTRG.15460	--	-	-	-	-	-	-	-	-	--
MSTRG.15476	--	-	-	-	-	-	-	-	-	--
MSTRG.15477	Os01g0832000	probable phytol kinase 3, chloroplastic isoform X1 [Medicago truncatula]	Metabolism;Metabolism	Global and overview maps;Metabolism of terpenoids and polyketides	ko01110//Biosynthesis of secondary metabolites;ko00900//Terpenoid backbone biosynthesis	K15892;K15892	GO:0031224//intrinsic component of membrane;GO:0042170//plastid membrane	GO:0052668//farnesol kinase activity	GO:0001101//response to acid chemical;GO:0006714//sesquiterpenoid metabolic process;GO:0006796//phosphate-containing compound metabolic process;GO:0018130//heterocycle biosynthetic process;GO:0018205//peptidyl-lysine modification;GO:0042743//hydrogen peroxide metabolic process;GO:0048437//floral organ development	--
MSTRG.15483	--	-	-	-	-	-	-	-	-	--
MSTRG.15486	AVT1J	amino acid transporter AVT1I [Medicago truncatula]	-	-	-	-	-	-	-	--
MSTRG.15502	--	protein DOUBLE-STRAND BREAK FORMATION [Trifolium pratense]	-	-	-	-	-	-	-	--
MSTRG.1551	--	-	-	-	-	-	-	-	-	--
MSTRG.15532	--	unknown [Medicago truncatula]	-	-	-	-	-	-	-	--
MSTRG.15535	CHX15	cation/H(+) antiporter 15 [Medicago truncatula]	-	-	-	-	GO:0031224//intrinsic component of membrane	GO:0015299//solute:proton antiporter activity	GO:0015992//proton transport;GO:0016043//cellular component organization;GO:0030001//metal ion transport;GO:0044763//single-organism cellular process;GO:0055067//monovalent inorganic cation homeostasis	--
MSTRG.15543	TP53RK	EKC/KEOPS complex subunit TP53RK [Medicago truncatula]	-	-	-	-	-	-	-	--
MSTRG.15544	--	Ulp1 protease family, carboxy-terminal domain protein, partial [Medicago truncatula]	-	-	-	-	-	-	-	--
MSTRG.15548	--	transcription factor bHLH61-like [Trifolium pratense]	-	-	-	-	-	-	-	--
MSTRG.15549	TIC110	protein TIC110, chloroplastic [Medicago truncatula]	-	-	-	-	GO:0009528//plastid inner membrane;GO:0031224//intrinsic component of membrane;GO:0043234//protein complex	GO:0003824//catalytic activity;GO:0043169//cation binding;GO:0046906//tetrapyrrole binding	GO:0006605//protein targeting;GO:0006950//response to stress;GO:0009657//plastid organization;GO:0044710//single-organism metabolic process;GO:0044743//intracellular protein transmembrane import	--
MSTRG.15550	--	LINE-1 reverse transcriptase [Glycine max]	Genetic Information Processing	Translation	ko03013//Nucleocytoplasmic transport	K03231	-	-	-	--
MSTRG.15568	--	hypothetical protein MTR_4g081570 [Medicago truncatula]	-	-	-	-	-	-	-	--
MSTRG.1558	--	G-box-binding factor 1 [Medicago truncatula]	-	-	-	-	GO:0043231//intracellular membrane-bounded organelle	GO:0001071//nucleic acid binding transcription factor activity;GO:0003677//DNA binding	GO:0010468//regulation of gene expression;GO:0034645//cellular macromolecule biosynthetic process	--
MSTRG.15587	--	TMV resistance protein N-like, partial [Trifolium pratense]	Metabolism;Metabolism;Metabolism;Metabolism	Global and overview maps;Amino acid metabolism;Amino acid metabolism;Amino acid metabolism	ko01100//Metabolic pathways;ko00330//Arginine and proline metabolism;ko00380//Tryptophan metabolism;ko00360//Phenylalanine metabolism	K01426;K01426;K01426;K01426	-	-	-	--
MSTRG.15592	--	-	-	-	-	-	-	-	-	--
MSTRG.15600	CYP725A2	taxadiene 5-alpha hydroxylase [Medicago truncatula]	-	-	-	-	-	GO:0005488//binding;GO:0016491//oxidoreductase activity	-	--
MSTRG.15601	RPP3A	PREDICTED: 60S acidic ribosomal protein P3-1-like [Lupinus angustifolius]	Genetic Information Processing	Translation	ko03010//Ribosome	K02942	GO:0005840//ribosome;GO:0016020//membrane;GO:0043231//intracellular membrane-bounded organelle	GO:0005198//structural molecule activity	GO:0034645//cellular macromolecule biosynthetic process	--
MSTRG.15604	--	-	-	-	-	-	-	-	-	--
MSTRG.1564	--	pre-rRNA-processing protein TSR2 [Medicago truncatula]	-	-	-	-	-	-	-	--
MSTRG.15647	--	hypothetical protein MtrunA17_Chr1g0165471 [Medicago truncatula]	-	-	-	-	-	-	-	--
MSTRG.15653	--	NB-ARC domain disease resistance protein [Medicago truncatula]	-	-	-	-	-	GO:0004672//protein kinase activity;GO:0032550//purine ribonucleoside binding	GO:0006464//cellular protein modification process	--
MSTRG.15697	--	hypothetical protein MtrunA17_Chr2g0280741 [Medicago truncatula]	-	-	-	-	-	-	-	--
MSTRG.15698	--	-	-	-	-	-	-	-	-	--
MSTRG.1572	--	protein FAR-RED IMPAIRED RESPONSE 1-like [Arachis duranensis]	-	-	-	-	-	-	-	--
MSTRG.15723	TIC40	translocon Tic40 [Pisum sativum]	-	-	-	-	GO:0009528//plastid inner membrane	-	GO:0051234//establishment of localization	--
MSTRG.15727	--	hypothetical protein MTR_3g462080 [Medicago truncatula]	-	-	-	-	-	-	-	--
MSTRG.15729	At3g02690	WAT1-related protein At3g02690, chloroplastic isoform X1 [Trifolium pratense]	-	-	-	-	GO:0031224//intrinsic component of membrane;GO:0042170//plastid membrane	-	-	--
MSTRG.1573	--	TMV resistance protein N [Glycine soja]	-	-	-	-	-	-	-	--
MSTRG.15741	--	-	-	-	-	-	-	-	-	--
MSTRG.15746	--	B3 DNA-binding domain protein [Medicago truncatula]	-	-	-	-	-	-	-	--
MSTRG.1575	--	-	-	-	-	-	-	-	-	--
MSTRG.15761	--	alpha-amylase carboxy-terminal beta-sheet domain protein [Medicago truncatula]	-	-	-	-	-	-	-	--
MSTRG.15768	PQL3	psbQ-like protein 3, chloroplastic [Medicago truncatula]	-	-	-	-	GO:0009521//photosystem;GO:0044434//chloroplast part	GO:0009055//electron carrier activity	GO:0022900//electron transport chain	--
MSTRG.1577	--	-	-	-	-	-	-	-	-	--
MSTRG.15778	--	ribonuclease H [Trifolium pratense]	-	-	-	-	-	-	-	--
MSTRG.15779	--	-	-	-	-	-	-	-	-	--
MSTRG.15783	At5g08430	zinc finger CCCH domain protein [Medicago truncatula]	-	-	-	-	GO:0043231//intracellular membrane-bounded organelle	GO:0046914//transition metal ion binding	GO:0006464//cellular protein modification process;GO:0032774//RNA biosynthetic process	--
MSTRG.15791	--	F-box protein At5g07610-like [Trifolium pratense]	-	-	-	-	-	-	-	--
MSTRG.15804	GIP	Ribonuclease H-like superfamily [Arabidopsis thaliana x Arabidopsis arenosa]	-	-	-	-	-	-	-	--
MSTRG.15810	--	hypothetical protein MTR_8g092880 [Medicago truncatula]	-	-	-	-	-	-	-	--
MSTRG.15811	GAD1	glutamate decarboxylase 1 [Medicago truncatula]	Metabolism;Metabolism;Metabolism;Metabolism;Metabolism;Metabolism	Global and overview maps;Global and overview maps;Amino acid metabolism;Metabolism of other amino acids;Carbohydrate metabolism;Metabolism of other amino acids	ko01100//Metabolic pathways;ko01110//Biosynthesis of secondary metabolites;ko00250//Alanine, aspartate and glutamate metabolism;ko00410//beta-Alanine metabolism;ko00650//Butanoate metabolism;ko00430//Taurine and hypotaurine metabolism	K01580;K01580;K01580;K01580;K01580;K01580	GO:0043231//intracellular membrane-bounded organelle;GO:0044444//cytoplasmic part	GO:0005515//protein binding;GO:0016705//oxidoreductase activity, acting on paired donors, with incorporation or reduction of molecular oxygen;GO:0016831//carboxy-lyase activity;GO:0043168//anion binding;GO:0043169//cation binding	GO:0001101//response to acid chemical;GO:0006605//protein targeting;GO:0006873//cellular ion homeostasis;GO:0006970//response to osmotic stress;GO:0009064//glutamine family amino acid metabolic process;GO:0009746//response to hexose;GO:0009891//positive regulation of biosynthetic process;GO:0010038//response to metal ion;GO:0015698//inorganic anion transport;GO:0030001//metal ion transport;GO:003…	--
MSTRG.15813	XRI1	XRI1 protein [Spatholobus suberectus]	-	-	-	-	-	-	-	--
MSTRG.15820	--	-	-	-	-	-	-	-	-	--
MSTRG.15824	--	-	-	-	-	-	-	-	-	--
MSTRG.1584	At4g15970	Nucleotide-diphospho-sugar transferase family protein [Prunus dulcis]	-	-	-	-	-	-	-	--
MSTRG.15856	--	translocation protein SEC62 [Trifolium pratense]	Genetic Information Processing;Genetic Information Processing	Folding, sorting and degradation;Folding, sorting and degradation	ko04141//Protein processing in endoplasmic reticulum;ko03060//Protein export	K12275;K12275	GO:0031224//intrinsic component of membrane	GO:0022892//substrate-specific transporter activity	GO:0008104//protein localization	--
MSTRG.15857	--	translocation protein SEC62 [Trifolium pratense]	Genetic Information Processing;Genetic Information Processing	Folding, sorting and degradation;Folding, sorting and degradation	ko04141//Protein processing in endoplasmic reticulum;ko03060//Protein export	K12275;K12275	GO:0031224//intrinsic component of membrane	GO:0022892//substrate-specific transporter activity	GO:0008104//protein localization	--
MSTRG.15866	--	-	-	-	-	-	-	-	-	--
MSTRG.1587	IDD5	protein indeterminate-domain 5, chloroplastic [Medicago truncatula]	-	-	-	-	-	-	GO:0010468//regulation of gene expression;GO:0080090//regulation of primary metabolic process;GO:2000112//regulation of cellular macromolecule biosynthetic process	--
MSTRG.15872	--	-	-	-	-	-	-	-	-	--
MSTRG.15874	--	ABSCISIC ACID-INSENSITIVE 5-like protein 1 [Medicago truncatula]	Environmental Information Processing	Signal transduction	ko04075//Plant hormone signal transduction	K14432	GO:0043231//intracellular membrane-bounded organelle	GO:0003677//DNA binding	GO:0001101//response to acid chemical;GO:0006355//regulation of transcription, DNA-templated	--
MSTRG.15875	--	-	-	-	-	-	-	-	-	--
MSTRG.15876	--	PREDICTED: uncharacterized serine-rich protein C215.13-like, partial [Nicotiana attenuata]	-	-	-	-	-	-	-	--
MSTRG.15885	--	-	-	-	-	-	-	-	-	--
MSTRG.15898	CAR3	protein C2-DOMAIN ABA-RELATED 4 [Medicago truncatula]	-	-	-	-	GO:0044424//intracellular part	GO:0016876//ligase activity, forming aminoacyl-tRNA and related compounds;GO:0032550//purine ribonucleoside binding	GO:0010467//gene expression;GO:0043039//tRNA aminoacylation	--
MSTRG.15903	--	serine/threonine-protein phosphatase 7 long form homolog [Medicago truncatula]	-	-	-	-	-	-	-	--
MSTRG.15910	--	neurochondrin [Medicago truncatula]	-	-	-	-	-	-	-	--
MSTRG.15923	BIK1	receptor-like cytoplasmic kinase 176 [Medicago truncatula]	-	-	-	-	GO:0016020//membrane	GO:0004672//protein kinase activity	GO:0006464//cellular protein modification process;GO:0006952//defense response;GO:0009620//response to fungus;GO:0009625//response to insect;GO:0016310//phosphorylation	--
MSTRG.15930	--	hypothetical protein MtrunA17_Chr3g0111801 [Medicago truncatula]	-	-	-	-	-	-	-	--
MSTRG.15933	--	hypothetical protein MtrunA17_Chr3g0111821 [Medicago truncatula]	-	-	-	-	-	-	-	--
MSTRG.15934	--	transmembrane protein, putative [Medicago truncatula]	-	-	-	-	-	-	-	--
MSTRG.15940	Os03g0268400	mannose-1-phosphate guanylyltransferase-like protein [Medicago truncatula]	Metabolism;Metabolism;Metabolism;Metabolism	Global and overview maps;Global and overview maps;Carbohydrate metabolism;Carbohydrate metabolism	ko01100//Metabolic pathways;ko01110//Biosynthesis of secondary metabolites;ko00520//Amino sugar and nucleotide sugar metabolism;ko00051//Fructose and mannose metabolism	K00966;K00966;K00966;K00966	GO:0043231//intracellular membrane-bounded organelle;GO:0044444//cytoplasmic part	GO:0005488//binding;GO:0008905//mannose-phosphate guanylyltransferase activity	GO:0000302//response to reactive oxygen species;GO:0001101//response to acid chemical;GO:0006006//glucose metabolic process;GO:0006970//response to osmotic stress;GO:0006996//organelle organization;GO:0009226//nucleotide-sugar biosynthetic process;GO:0009617//response to bacterium;GO:0019852//L-ascorbic acid metabolic process;GO:0030243//cellulose metabolic process;GO:0051603//proteolysis involve…	--
MSTRG.15968	CYC2	(S)-8-oxocitronellyl enol synthase CYC2 [Medicago truncatula]	-	-	-	-	GO:0044444//cytoplasmic part	GO:0016628//oxidoreductase activity, acting on the CH-CH group of donors, NAD or NADP as acceptor	GO:0003002//regionalization;GO:0006629//lipid metabolic process;GO:0006950//response to stress	--
MSTRG.15975	--	uncharacterized protein DDB_G0290685-like [Medicago truncatula]	-	-	-	-	-	-	-	--
MSTRG.15977	BPM1	BTB/POZ and MATH domain-containing protein 3 [Senna tora]	-	-	-	-	GO:0043231//intracellular membrane-bounded organelle;GO:0044444//cytoplasmic part	GO:0005515//protein binding	GO:0009651//response to salt stress;GO:0032446//protein modification by small protein conjugation;GO:1903320//regulation of protein modification by small protein conjugation or removal	--
MSTRG.15978	UVR8	ultraviolet-B receptor UVR8 isoform X4 [Medicago truncatula]	-	-	-	-	-	-	-	--
MSTRG.15987	--	hypothetical protein MTR_2g048150 [Medicago truncatula]	-	-	-	-	-	-	-	--
MSTRG.15988	--	hypothetical protein MTR_2g048150 [Medicago truncatula]	-	-	-	-	-	-	-	--
MSTRG.15989	--	-	-	-	-	-	-	-	-	--
MSTRG.15998	--	hypothetical protein MtrunA17_Chr3g0112581 [Medicago truncatula]	-	-	-	-	-	-	-	--
MSTRG.16001	--	Ca2+-transporting ATPase [Vigna unguiculata]	-	-	-	-	-	-	-	--
MSTRG.16004	--	-	-	-	-	-	-	-	-	--
MSTRG.16005	--	Proteasome inhibitor-related protein [Spatholobus suberectus]	-	-	-	-	-	-	-	--
MSTRG.16020	--	mitochondrial Rho GTPase 1 [Medicago truncatula]	-	-	-	-	-	-	-	--
MSTRG.16021	--	probable L-ascorbate peroxidase 6, chloroplastic/mitochondrial isoform X2 [Medicago truncatula]	Metabolism;Metabolism;Metabolism	Global and overview maps;Metabolism of other amino acids;Carbohydrate metabolism	ko01100//Metabolic pathways;ko00480//Glutathione metabolism;ko00053//Ascorbate and aldarate metabolism	K00434;K00434;K00434	GO:0009536//plastid	GO:0016491//oxidoreductase activity;GO:0046906//tetrapyrrole binding	GO:0006950//response to stress;GO:0044710//single-organism metabolic process	--
MSTRG.16024	Os01g0518400	zinc finger BED domain-containing protein RICESLEEPER 2-like [Cajanus cajan]	-	-	-	-	-	-	-	--
MSTRG.16028	--	Ulp1 protease family, carboxy-terminal domain protein [Medicago truncatula]	-	-	-	-	-	-	-	--
MSTRG.16032	--	copia-type polyprotein [Trifolium pratense]	-	-	-	-	-	-	-	--
MSTRG.16042	AXS1	UDP-D-apiose/UDP-D-xylose synthase [Medicago truncatula]	Metabolism;Metabolism	Global and overview maps;Carbohydrate metabolism	ko01100//Metabolic pathways;ko00520//Amino sugar and nucleotide sugar metabolism	K12449;K12449	GO:0044444//cytoplasmic part	GO:0000166//nucleotide binding;GO:0016831//carboxy-lyase activity	GO:0009165//nucleotide biosynthetic process	--
MSTRG.16075	At3g11230	protein yippee-like [Medicago truncatula]	-	-	-	-	GO:0043231//intracellular membrane-bounded organelle	-	-	--
MSTRG.16077	LHCB4.3	chlorophyll a-b binding protein CP29.3, chloroplastic [Medicago truncatula]	Metabolism;Metabolism	Global and overview maps;Energy metabolism	ko01100//Metabolic pathways;ko00196//Photosynthesis - antenna proteins	K08915;K08915	GO:0009521//photosystem;GO:0009526//plastid envelope;GO:0031224//intrinsic component of membrane;GO:0031976//plastid thylakoid;GO:0044434//chloroplast part	GO:0043169//cation binding;GO:0046906//tetrapyrrole binding	GO:0000097//sulfur amino acid biosynthetic process;GO:0006091//generation of precursor metabolites and energy;GO:0009639//response to red or far red light;GO:0009642//response to light intensity;GO:0009725//response to hormone;GO:0016072//rRNA metabolic process;GO:0031399//regulation of protein modification process;GO:0034285//response to disaccharide;GO:0043269//regulation of ion transport	--
MSTRG.16093	--	cystatin domain protein [Medicago truncatula]	-	-	-	-	-	-	-	--
MSTRG.16094	--	cystatin domain protein [Medicago truncatula]	-	-	-	-	-	-	-	--
MSTRG.16101	--	cyclin-b3-1-like protein [Trifolium pratense]	-	-	-	-	GO:0043231//intracellular membrane-bounded organelle	GO:0019900//kinase binding	GO:0007049//cell cycle	--
MSTRG.16102	--	hypothetical protein MtrunA17_Chr8g0367731 [Medicago truncatula]	-	-	-	-	-	-	-	--
MSTRG.16124	--	transcription factor bHLH51-like [Pyrus ussuriensis x Pyrus communis]	-	-	-	-	-	-	-	--
MSTRG.16125	--	hypothetical protein MTR_3g037620 [Medicago truncatula]	-	-	-	-	-	-	-	--
MSTRG.16132	CSN4	COP9 signalosome complex subunit-like protein [Medicago truncatula]	-	-	-	-	GO:0043231//intracellular membrane-bounded organelle;GO:0043234//protein complex;GO:0044444//cytoplasmic part	GO:0005488//binding	GO:0000338//protein deneddylation;GO:0007602//phototransduction;GO:0009639//response to red or far red light;GO:0010389//regulation of G2/M transition of mitotic cell cycle;GO:0044707//single-multicellular organism process	--
MSTRG.16137	HAT	zinc finger BED domain-containing protein DAYSLEEPER-like [Medicago truncatula]	-	-	-	-	-	GO:0005488//binding	-	--
MSTRG.1615	--	B3 DNA-binding domain protein [Medicago truncatula]	-	-	-	-	-	-	-	--
MSTRG.16152	--	hypothetical protein MTR_4g025530 [Medicago truncatula]	-	-	-	-	-	-	-	--
MSTRG.16153	--	zinc finger CCCH domain-containing protein 25-like [Trifolium pratense]	-	-	-	-	-	GO:0005488//binding	-	--
MSTRG.1616	--	-	-	-	-	-	-	-	-	--
MSTRG.16173	MAIL1	protein MAIN-LIKE 1-like [Medicago truncatula]	-	-	-	-	-	-	-	--
MSTRG.16191	--	-	-	-	-	-	-	-	-	--
MSTRG.16192	--	-	-	-	-	-	-	-	-	--
MSTRG.1621	--	hypothetical protein MTR_4g037295 [Medicago truncatula]	-	-	-	-	-	-	-	--
MSTRG.16224	LAX3	auxin transporter-like protein 3 [Medicago truncatula]	Environmental Information Processing	Signal transduction	ko04075//Plant hormone signal transduction	K13946	-	-	-	--
MSTRG.16225	--	Zinc finger, C2H [Trema orientale]	-	-	-	-	-	GO:0043169//cation binding	GO:0008152//metabolic process	--
MSTRG.16227	--	-	-	-	-	-	-	-	-	--
MSTRG.16233	ABCC3	ABC transporter C family member 3-like protein [Trifolium pratense]	-	-	-	-	GO:0031224//intrinsic component of membrane	GO:0015405//P-P-bond-hydrolysis-driven transmembrane transporter activity;GO:0016491//oxidoreductase activity;GO:0017111//nucleoside-triphosphatase activity;GO:0032550//purine ribonucleoside binding	GO:0008152//metabolic process;GO:0044763//single-organism cellular process;GO:0051234//establishment of localization	--
MSTRG.16235	ZIFL2	ABC transporter C family member 3-like protein [Trifolium pratense]	-	-	-	-	-	GO:0003824//catalytic activity	-	--
MSTRG.16236	--	ABC transporter C family member 3-like protein [Trifolium pratense]	-	-	-	-	-	GO:0003824//catalytic activity	-	--
MSTRG.16238	Os03g0733400	HAT family dimerization domain-containing protein, partial [Trifolium pratense]	-	-	-	-	-	-	-	--
MSTRG.16250	--	-	-	-	-	-	-	-	-	--
MSTRG.16254	--	-	-	-	-	-	-	-	-	--
MSTRG.16255	tmem50	transmembrane protein 50 homolog [Medicago truncatula]	-	-	-	-	GO:0031224//intrinsic component of membrane	-	-	--
MSTRG.16260	pol	Transposon Ty3-I Gag-Pol polyprotein [Cajanus cajan]	-	-	-	-	-	-	-	--
MSTRG.16267	--	BYPASS1 protein [Salix suchowensis]	-	-	-	-	-	-	-	--
MSTRG.16283	--	-	-	-	-	-	-	-	-	--
MSTRG.16301	--	-	-	-	-	-	-	-	-	--
MSTRG.16314	--	transmembrane protein, putative [Medicago truncatula]	-	-	-	-	-	-	-	--
MSTRG.16326	MBD8	methyl-CpG-binding domain protein, partial [Trifolium pratense]	-	-	-	-	-	-	-	--
MSTRG.16337	--	-	-	-	-	-	-	-	-	--
MSTRG.16342	--	sucrose-phosphate synthase-like protein, partial [Trifolium pratense]	-	-	-	-	-	-	-	--
MSTRG.1635	--	Ulp1 protease family, carboxy-terminal domain protein [Medicago truncatula]	-	-	-	-	-	GO:0008233//peptidase activity	-	--
MSTRG.16354	--	D-cysteine desulfhydrase 2, mitochondrial [Medicago truncatula]	Metabolism;Metabolism	Global and overview maps;Amino acid metabolism	ko01100//Metabolic pathways;ko00270//Cysteine and methionine metabolism	K05396;K05396	-	-	-	--
MSTRG.16365	--	hypothetical protein MTR_4g083520 [Medicago truncatula]	-	-	-	-	-	-	-	--
MSTRG.16370	--	hypothetical protein MTR_7g076790 [Medicago truncatula]	-	-	-	-	-	-	-	--
MSTRG.16371	--	-	-	-	-	-	-	-	-	--
MSTRG.16378	--	chromo domain protein [Medicago truncatula]	-	-	-	-	-	-	-	--
MSTRG.16385	--	-	-	-	-	-	-	-	-	--
MSTRG.16390	REF6	lysine-specific demethylase REF6 isoform X2 [Medicago truncatula]	-	-	-	-	-	-	GO:0044238//primary metabolic process;GO:0044260//cellular macromolecule metabolic process;GO:0044699//single-organism process	--
MSTRG.16409	--	proline-, glutamic acid- and leucine-rich protein 1 [Medicago truncatula]	-	-	-	-	-	-	GO:0044699//single-organism process	--
MSTRG.16411	--	proline-, glutamic acid- and leucine-rich protein 1 [Medicago truncatula]	-	-	-	-	-	-	GO:0006221//pyrimidine nucleotide biosynthetic process;GO:0006886//intracellular protein transport	--
MSTRG.16412	--	proline-, glutamic acid- and leucine-rich protein 1 [Medicago truncatula]	-	-	-	-	-	-	GO:0006221//pyrimidine nucleotide biosynthetic process;GO:0006886//intracellular protein transport	--
MSTRG.16423	At1g54220	dihydrolipoyllysine-residue acetyltransferase component 3 of pyruvate dehydrogenase mitochondrial-like protein, partial [Trifolium pratense]	Metabolism;Metabolism;Metabolism;Metabolism;Metabolism;Metabolism	Global and overview maps;Global and overview maps;Global and overview maps;Carbohydrate metabolism;Carbohydrate metabolism;Carbohydrate metabolism	ko01100//Metabolic pathways;ko01110//Biosynthesis of secondary metabolites;ko01200//Carbon metabolism;ko00010//Glycolysis / Gluconeogenesis;ko00620//Pyruvate metabolism;ko00020//Citrate cycle (TCA cycle)	K00627;K00627;K00627;K00627;K00627;K00627	GO:0009526//plastid envelope	GO:0016418//S-acetyltransferase activity;GO:0046914//transition metal ion binding	GO:0008152//metabolic process;GO:0010038//response to metal ion	--
MSTRG.16424	Tf2-11	cellular nucleic acid-binding protein [Trifolium pratense]	-	-	-	-	-	GO:0046872//metal ion binding	GO:0043170//macromolecule metabolic process;GO:0044238//primary metabolic process	--
MSTRG.16434	--	protein DEHYDRATION-INDUCED 19 homolog 2-like isoform X2 [Cicer arietinum]	-	-	-	-	-	-	-	--
MSTRG.16444	At1g03370	C2 and GRAM domain-containing protein At5g50170 [Medicago truncatula]	-	-	-	-	GO:0031224//intrinsic component of membrane	-	-	--
MSTRG.16447	--	chromatin-remodeling ATPase INO80 [Medicago truncatula]	-	-	-	-	GO:0009536//plastid	-	-	--
MSTRG.16454	--	-	-	-	-	-	-	-	-	--
MSTRG.16456	DSP2	probable tyrosine-protein phosphatase DSP4 isoform X3 [Medicago truncatula]	-	-	-	-	-	GO:0042578//phosphoric ester hydrolase activity	GO:0002831//regulation of response to biotic stimulus;GO:0006470//protein dephosphorylation;GO:0043405//regulation of MAP kinase activity	--
MSTRG.16476	--	PREDICTED: LOC110735065 isoform [Prunus dulcis]	-	-	-	-	-	-	-	--
MSTRG.16482	FRS11	protein FAR1-RELATED SEQUENCE 5-like isoform X2 [Trifolium pratense]	-	-	-	-	-	-	-	--
MSTRG.16484	--	PREDICTED: transmembrane [Prunus dulcis]	-	-	-	-	GO:0031224//intrinsic component of membrane	-	-	--
MSTRG.1649	--	hypothetical protein MtrunA17_Chr3g0125141 [Medicago truncatula]	-	-	-	-	-	-	-	--
MSTRG.16495	--	-	-	-	-	-	-	-	-	--
MSTRG.16496	--	-	-	-	-	-	-	-	-	--
MSTRG.165	UBC25	probable ubiquitin-conjugating enzyme E2 25 [Trifolium pratense]	Genetic Information Processing	Folding, sorting and degradation	ko04120//Ubiquitin mediated proteolysis	K10581	-	-	-	--
MSTRG.16503	--	-	-	-	-	-	-	-	-	--
MSTRG.16504	--	-	-	-	-	-	-	-	-	--
MSTRG.16512	--	YLP motif-containing protein 1, partial [Mucuna pruriens]	-	-	-	-	GO:0043231//intracellular membrane-bounded organelle;GO:0043232//intracellular non-membrane-bounded organelle	-	GO:0006605//protein targeting;GO:0009451//RNA modification	--
MSTRG.16543	--	ubiquitin thioesterase otubain-like protein [Trifolium pratense]	-	-	-	-	-	GO:0008238//exopeptidase activity	GO:0019752//carboxylic acid metabolic process;GO:0070646//protein modification by small protein removal	--
MSTRG.16558	AGO4	protein argonaute 4 [Medicago truncatula]	-	-	-	-	GO:0000790//nuclear chromatin;GO:0016604//nuclear body;GO:0044444//cytoplasmic part	GO:0008135//translation factor activity, RNA binding	GO:0000725//recombinational repair;GO:0003006//developmental process involved in reproduction;GO:0005982//starch metabolic process;GO:0005984//disaccharide metabolic process;GO:0006260//DNA replication;GO:0006305//DNA alkylation;GO:0006342//chromatin silencing;GO:0006412//translation;GO:0006461//protein complex assembly;GO:0007017//microtubule-based process;GO:0007154//cell communication;GO:00097…	--
MSTRG.16559	AGO4	protein argonaute 4 [Medicago truncatula]	-	-	-	-	GO:0000790//nuclear chromatin;GO:0016604//nuclear body;GO:0044444//cytoplasmic part	GO:0008135//translation factor activity, RNA binding	GO:0000725//recombinational repair;GO:0003006//developmental process involved in reproduction;GO:0005982//starch metabolic process;GO:0005984//disaccharide metabolic process;GO:0006260//DNA replication;GO:0006305//DNA alkylation;GO:0006342//chromatin silencing;GO:0006412//translation;GO:0006461//protein complex assembly;GO:0007017//microtubule-based process;GO:0007154//cell communication;GO:00097…	--
MSTRG.16561	tmem18	transmembrane protein 18 [Medicago truncatula]	-	-	-	-	GO:0044429//mitochondrial part;GO:0044434//chloroplast part	GO:0003677//DNA binding;GO:0004175//endopeptidase activity;GO:0032550//purine ribonucleoside binding;GO:0042623//ATPase activity, coupled	GO:0006979//response to oxidative stress;GO:0019941//modification-dependent protein catabolic process;GO:0043623//cellular protein complex assembly;GO:0090329//regulation of DNA-dependent DNA replication	--
MSTRG.16562	--	-	-	-	-	-	-	-	-	--
MSTRG.16564	AAO	L-ascorbate oxidase [Medicago truncatula]	Metabolism;Metabolism	Global and overview maps;Carbohydrate metabolism	ko01100//Metabolic pathways;ko00053//Ascorbate and aldarate metabolism	K00423;K00423	GO:0005911//cell-cell junction;GO:0030312//external encapsulating structure	GO:0016682//oxidoreductase activity, acting on diphenols and related substances as donors, oxygen as acceptor;GO:0046914//transition metal ion binding	GO:0006694//steroid biosynthetic process;GO:0030148//sphingolipid biosynthetic process	--
MSTRG.16565	--	-	-	-	-	-	-	-	-	--
MSTRG.16566	--	-	-	-	-	-	-	-	-	--
MSTRG.16587	FRS3	protein FAR1-RELATED SEQUENCE 3-like isoform X1 [Medicago truncatula]	-	-	-	-	GO:0005911//cell-cell junction;GO:0043231//intracellular membrane-bounded organelle	GO:0046872//metal ion binding	GO:0006625//protein targeting to peroxisome;GO:0009062//fatty acid catabolic process;GO:0009416//response to light stimulus	--
MSTRG.16589	LOX2.1	linoleate 13S-lipoxygenase 2-1, chloroplastic [Medicago truncatula]	Metabolism;Metabolism;Metabolism;Metabolism	Global and overview maps;Global and overview maps;Lipid metabolism;Lipid metabolism	ko01100//Metabolic pathways;ko01110//Biosynthesis of secondary metabolites;ko00592//alpha-Linolenic acid metabolism;ko00591//Linoleic acid metabolism	K00454;K00454;K00454;K00454	-	GO:0016701//oxidoreductase activity, acting on single donors with incorporation of molecular oxygen;GO:0043169//cation binding	GO:0006633//fatty acid biosynthetic process	--
MSTRG.16609	CXP;2-3	serine carboxypeptidase-like protein [Medicago truncatula]	-	-	-	-	-	GO:0004180//carboxypeptidase activity	GO:0019538//protein metabolic process	--
MSTRG.16633	--	-	-	-	-	-	-	-	-	--
MSTRG.16642	--	-	-	-	-	-	-	-	-	--
MSTRG.16657	--	copia-type polyprotein [Trifolium pratense]	-	-	-	-	-	-	-	--
MSTRG.16658	--	copia-type polyprotein [Trifolium pratense]	-	-	-	-	-	-	-	--
MSTRG.16671	SCY2	SMG9-like protein [Medicago truncatula]	-	-	-	-	-	-	-	--
MSTRG.16682	--	zinc finger homeodomain protein [Trifolium pratense]	-	-	-	-	-	-	-	--
MSTRG.16696	--	hypothetical protein MTR_3g117085 [Medicago truncatula]	-	-	-	-	-	-	-	--
MSTRG.16697	ABCF3	ABC transporter F family member 3 [Medicago truncatula]	-	-	-	-	GO:0044444//cytoplasmic part	GO:0015604//organic phosphonate transmembrane transporter activity;GO:0017111//nucleoside-triphosphatase activity;GO:0032550//purine ribonucleoside binding	GO:0006006//glucose metabolic process;GO:0006090//pyruvate metabolic process;GO:0006405//RNA export from nucleus;GO:0006886//intracellular protein transport;GO:0006970//response to osmotic stress;GO:0006996//organelle organization;GO:0009617//response to bacterium;GO:0044765//single-organism transport;GO:0051603//proteolysis involved in cellular protein catabolic process	--
MSTRG.16698	ABCF3	ABC transporter F family member 3 [Cicer arietinum]	-	-	-	-	GO:0044444//cytoplasmic part	GO:0015604//organic phosphonate transmembrane transporter activity;GO:0017111//nucleoside-triphosphatase activity;GO:0032550//purine ribonucleoside binding	GO:0006006//glucose metabolic process;GO:0006090//pyruvate metabolic process;GO:0006405//RNA export from nucleus;GO:0006886//intracellular protein transport;GO:0006970//response to osmotic stress;GO:0006996//organelle organization;GO:0009617//response to bacterium;GO:0044765//single-organism transport;GO:0051603//proteolysis involved in cellular protein catabolic process	--
MSTRG.16720	--	-	-	-	-	-	-	-	-	--
MSTRG.16725	ERGIC3	endoplasmic reticulum-Golgi intermediate compartment protein 3 [Medicago truncatula]	-	-	-	-	-	-	-	--
MSTRG.16734	--	ribulose bisphosphate carboxylase large chain domain protein [Medicago truncatula]	-	-	-	-	-	GO:0046914//transition metal ion binding	-	--
MSTRG.16740	ATM	serine/threonine-protein kinase ATM isoform X18 [Medicago truncatula]	-	-	-	-	-	-	-	--
MSTRG.16745	MTPC3	phosphatase protein [Spatholobus suberectus]	-	-	-	-	-	GO:0016787//hydrolase activity	GO:0009166//nucleotide catabolic process	--
MSTRG.16767	PIK-1	heavy metal-associated isoprenylated plant protein 16 [Medicago truncatula]	-	-	-	-	-	-	-	--
MSTRG.16768	HIPP46	heavy metal-associated isoprenylated plant protein 16 [Medicago truncatula]	-	-	-	-	-	GO:0043169//cation binding	-	--
MSTRG.16770	--	animal RPA1 domain protein [Medicago truncatula]	-	-	-	-	-	-	-	--
MSTRG.16773	--	uncharacterized protein LOC120576858 [Medicago truncatula]	-	-	-	-	-	-	-	--
MSTRG.16775	--	digestive organ expansion factor-like protein [Trifolium pratense]	-	-	-	-	-	-	-	--
MSTRG.1678	--	hypothetical protein MtrunA17_Chr4g0042221 [Medicago truncatula]	-	-	-	-	-	-	-	--
MSTRG.16801	--	-	-	-	-	-	-	-	-	--
MSTRG.16810	--	digestive organ expansion factor-like protein [Trifolium pratense]	-	-	-	-	-	-	-	--
MSTRG.16818	--	cathepsin b-like protein [Trifolium pratense]	-	-	-	-	-	-	-	--
MSTRG.16823	--	digestive organ expansion factor-like protein [Trifolium pratense]	-	-	-	-	-	-	-	--
MSTRG.16824	--	uncharacterized protein LOC11429063 [Medicago truncatula]	-	-	-	-	-	-	-	--
MSTRG.16826	--	hypothetical protein MTR_3g086030 [Medicago truncatula]	-	-	-	-	-	-	-	--
MSTRG.16828	--	digestive organ expansion factor-like protein [Trifolium pratense]	-	-	-	-	-	-	-	--
MSTRG.16831	--	digestive organ expansion factor-like protein [Trifolium pratense]	-	-	-	-	-	-	-	--
MSTRG.16844	--	Retrovirus-related Pol polyprotein from transposon RE1 [Senna tora]	-	-	-	-	-	-	-	--
MSTRG.16847	AGO16	protein argonaute 16 isoform X2 [Medicago truncatula]	-	-	-	-	GO:0032991//macromolecular complex;GO:0043231//intracellular membrane-bounded organelle	GO:0008135//translation factor activity, RNA binding	GO:0000723//telomere maintenance;GO:0006305//DNA alkylation;GO:0006342//chromatin silencing;GO:0006412//translation;GO:0006950//response to stress;GO:0007059//chromosome segregation;GO:0010212//response to ionizing radiation;GO:0010608//posttranscriptional regulation of gene expression;GO:0032844//regulation of homeostatic process;GO:0070192//chromosome organization involved in meiotic cell cycle…	--
MSTRG.16853	--	-	-	-	-	-	-	-	-	--
MSTRG.16863	IQM2	IQ domain-containing protein IQM2 [Medicago truncatula]	-	-	-	-	GO:0043231//intracellular membrane-bounded organelle	GO:0005515//protein binding	GO:0000741//karyogamy;GO:0002252//immune effector process;GO:0006568//tryptophan metabolic process;GO:0006605//protein targeting;GO:0009617//response to bacterium;GO:0009620//response to fungus;GO:0009642//response to light intensity;GO:0009683//indoleacetic acid metabolic process;GO:0009696//salicylic acid metabolic process;GO:0009755//hormone-mediated signaling pathway;GO:0009814//defense respo…	--
MSTRG.16864	IQM2	calmodulin binding protein [Trifolium pratense]	-	-	-	-	-	-	-	--
MSTRG.16882	At3g23870	probable magnesium transporter NIPA2 [Medicago truncatula]	-	-	-	-	GO:0031224//intrinsic component of membrane	-	GO:0070838//divalent metal ion transport	--
MSTRG.16909	--	-	-	-	-	-	-	-	-	--
MSTRG.16916	AAE16	probable acyl-activating enzyme 16, chloroplastic [Medicago truncatula]	Metabolism;Cellular Processes;Metabolism;Metabolism;Metabolism	Global and overview maps;Transport and catabolism;Global and overview maps;Lipid metabolism;Lipid metabolism	ko01100//Metabolic pathways;ko04146//Peroxisome;ko01212//Fatty acid metabolism;ko00061//Fatty acid biosynthesis;ko00071//Fatty acid degradation	K01897;K01897;K01897;K01897;K01897	GO:0009536//plastid	GO:0016874//ligase activity	GO:0006633//fatty acid biosynthetic process;GO:0006644//phospholipid metabolic process;GO:0008299//isoprenoid biosynthetic process	--
MSTRG.16924	--	-	-	-	-	-	-	-	-	--
MSTRG.16925	--	-	-	-	-	-	-	-	-	--
MSTRG.16926	--	-	-	-	-	-	-	-	-	--
MSTRG.16938	--	C2H2 type zinc finger protein [Medicago truncatula]	-	-	-	-	GO:0009536//plastid	GO:0001071//nucleic acid binding transcription factor activity;GO:0046914//transition metal ion binding	GO:0010468//regulation of gene expression	--
MSTRG.16951	--	-	-	-	-	-	-	-	-	--
MSTRG.16953	--	hypothetical protein MTR_8g465850 [Medicago truncatula]	-	-	-	-	-	-	-	--
MSTRG.16957	--	membrane-bound O-acyltransferase family MBOAT protein, partial [Trifolium pratense]	-	-	-	-	GO:0031224//intrinsic component of membrane	GO:0016740//transferase activity	GO:0048193//Golgi vesicle transport	--
MSTRG.16984	--	ribonuclease H, partial [Trifolium pratense]	-	-	-	-	-	-	-	--
MSTRG.16988	ksh	protein kish [Medicago truncatula]	-	-	-	-	GO:0009536//plastid;GO:0031224//intrinsic component of membrane	GO:0004672//protein kinase activity;GO:0032550//purine ribonucleoside binding	GO:0006464//cellular protein modification process;GO:0044710//single-organism metabolic process	--
MSTRG.17004	--	Ankyrin repeat-containing protein [Glycine soja]	-	-	-	-	-	-	-	--
MSTRG.1701	--	transposase, Ptta/En/Spm, plant [Spatholobus suberectus]	-	-	-	-	-	-	-	--
MSTRG.17042	--	-	-	-	-	-	-	-	-	--
MSTRG.17048	--	-	-	-	-	-	-	-	-	--
MSTRG.17049	--	-	-	-	-	-	-	-	-	--
MSTRG.17061	--	transcription factor-like protein DPB [Medicago truncatula]	-	-	-	-	-	-	-	--
MSTRG.17071	At4g01020	ATP-dependent RNA helicase DEAH11, chloroplastic-like [Medicago truncatula]	Genetic Information Processing	Transcription	ko03040//Spliceosome	K12818	GO:0044424//intracellular part	GO:0032550//purine ribonucleoside binding;GO:0042623//ATPase activity, coupled;GO:0046914//transition metal ion binding	-	--
MSTRG.17078	ATHB-16	homeobox-leucine zipper protein ATHB-6 [Medicago truncatula]	-	-	-	-	GO:0043231//intracellular membrane-bounded organelle	GO:0001071//nucleic acid binding transcription factor activity;GO:0003677//DNA binding	GO:0001558//regulation of cell growth;GO:0006355//regulation of transcription, DNA-templated;GO:0009648//photoperiodism;GO:0048506//regulation of timing of meristematic phase transition	--
MSTRG.17087	At2g19810	zinc finger CCCH domain-containing protein 20 [Medicago truncatula]	-	-	-	-	-	-	-	--
MSTRG.171	--	Zinc finger SWIM-type [Arabidopsis thaliana x Arabidopsis arenosa]	-	-	-	-	-	-	-	--
MSTRG.17100	ATPB	ATP synthase subunit beta, mitochondrial [Medicago truncatula]	Metabolism;Metabolism	Global and overview maps;Energy metabolism	ko01100//Metabolic pathways;ko00190//Oxidative phosphorylation	K02133;K02133	GO:0019866//organelle inner membrane;GO:0033178//proton-transporting two-sector ATPase complex, catalytic domain;GO:0044455//mitochondrial membrane part	GO:0019829//cation-transporting ATPase activity;GO:0032550//purine ribonucleoside binding;GO:0046914//transition metal ion binding	GO:0006754//ATP biosynthetic process;GO:0010038//response to metal ion;GO:0015988//energy coupled proton transmembrane transport, against electrochemical gradient	--
MSTRG.17148	--	senescence/dehydration-associated protein At4g35985, chloroplastic-like [Physcomitrium patens]	-	-	-	-	-	-	-	--
MSTRG.17153	--	-	-	-	-	-	-	-	-	--
MSTRG.17170	--	DNA polymerase delta subunit 4 [Cicer arietinum]	Genetic Information Processing;Genetic Information Processing;Genetic Information Processing;Genetic Information Processing;Genetic Information Processing	Replication and repair;Replication and repair;Replication and repair;Replication and repair;Replication and repair	ko03440//Homologous recombination;ko03420//Nucleotide excision repair;ko03030//DNA replication;ko03410//Base excision repair;ko03430//Mismatch repair	K03505;K03505;K03505;K03505;K03505	GO:0043231//intracellular membrane-bounded organelle	-	-	--
MSTRG.17182	--	proteasome assembly chaperone 3-like protein [Trifolium pratense]	-	-	-	-	GO:0043231//intracellular membrane-bounded organelle	-	GO:0006631//fatty acid metabolic process	--
MSTRG.17199	--	protein FAR1-RELATED SEQUENCE 5-like [Medicago truncatula]	-	-	-	-	-	-	-	--
MSTRG.1720	--	nucleolin 1 isoform X1 [Medicago truncatula]	-	-	-	-	-	-	-	--
MSTRG.17200	--	hypothetical protein MtrunA17_Chr3g0138881 [Medicago truncatula]	-	-	-	-	-	-	-	--
MSTRG.17211	TCHQD	glutathione S-transferase TCHQD [Cajanus cajan]	-	-	-	-	GO:0016020//membrane;GO:0044424//intracellular part	-	-	--
MSTRG.17215	--	RNA-directed DNA polymerase (Reverse transcriptase) [Medicago truncatula]	-	-	-	-	-	-	-	--
MSTRG.17232	--	-	-	-	-	-	-	-	-	--
MSTRG.17244	At1g21400	2-oxoisovalerate dehydrogenase subunit alpha 1, mitochondrial [Medicago truncatula]	Metabolism;Metabolism;Metabolism;Metabolism	Global and overview maps;Global and overview maps;Amino acid metabolism;Carbohydrate metabolism	ko01100//Metabolic pathways;ko01110//Biosynthesis of secondary metabolites;ko00280//Valine, leucine and isoleucine degradation;ko00640//Propanoate metabolism	K00166;K00166;K00166;K00166	GO:0044429//mitochondrial part	GO:0016624//oxidoreductase activity, acting on the aldehyde or oxo group of donors, disulfide as acceptor;GO:0043169//cation binding	GO:0009267//cellular response to starvation;GO:0009642//response to light intensity;GO:0034285//response to disaccharide;GO:0044710//single-organism metabolic process	--
MSTRG.17245	PERK7	receptor-like kinase [Medicago truncatula]	-	-	-	-	-	GO:0016301//kinase activity	GO:0006796//phosphate-containing compound metabolic process	--
MSTRG.17250	--	-	-	-	-	-	-	-	-	--
MSTRG.17252	--	uncharacterized protein LOC11443654 [Medicago truncatula]	-	-	-	-	-	-	-	--
MSTRG.17262	--	-	-	-	-	-	-	-	-	--
MSTRG.17277	--	protein ALP1-like [Medicago truncatula]	-	-	-	-	-	-	-	--
MSTRG.1729	--	caffeic acid O-methyltransferase [Medicago truncatula]	-	-	-	-	-	GO:0005515//protein binding;GO:0008171//O-methyltransferase activity;GO:0008757//S-adenosylmethionine-dependent methyltransferase activity	GO:0008152//metabolic process	--
MSTRG.17298	--	Ubiquitin-associated/translation elongation factor EF1B protein [Prunus dulcis]	-	-	-	-	-	GO:0003676//nucleic acid binding;GO:0005515//protein binding	-	--
MSTRG.17303	FRS7	protein FAR1-RELATED SEQUENCE 5-like [Trifolium pratense]	-	-	-	-	-	-	-	--
MSTRG.17306	At1g62580	flavin-containing monooxygenase FMO GS-OX-like 3 [Medicago truncatula]	-	-	-	-	-	GO:0000166//nucleotide binding;GO:0016709//oxidoreductase activity, acting on paired donors, with incorporation or reduction of molecular oxygen, NAD(P)H as one donor, and incorporation of one atom of oxygen	GO:0044710//single-organism metabolic process	--
MSTRG.17309	WRKY41	probable WRKY transcription factor 41 [Medicago truncatula]	-	-	-	-	-	GO:0003677//DNA binding	GO:0010468//regulation of gene expression	--
MSTRG.1731	--	-	-	-	-	-	-	-	-	--
MSTRG.17312	--	L10-interacting MYB domain-containing protein-like isoform X3 [Medicago truncatula]	-	-	-	-	-	-	-	--
MSTRG.17315	--	polypyrimidine tract-binding protein homolog 2 [Medicago truncatula]	-	-	-	-	GO:0044424//intracellular part	-	GO:0008380//RNA splicing;GO:0044699//single-organism process	--
MSTRG.17329	ATL21B	RING-H2 finger protein ATL20-like [Trifolium pratense]	-	-	-	-	-	-	-	--
MSTRG.1733	--	viral movement protein [Medicago truncatula]	-	-	-	-	-	-	-	--
MSTRG.17349	--	hypothetical protein MTR_3g091503 [Medicago truncatula]	-	-	-	-	-	-	-	--
MSTRG.17359	--	protein FAR1-RELATED SEQUENCE 5-like [Medicago truncatula]	-	-	-	-	-	-	-	--
MSTRG.17360	--	-	-	-	-	-	-	-	-	--
MSTRG.17361	--	-	-	-	-	-	-	-	-	--
MSTRG.17363	--	-	-	-	-	-	-	-	-	--
MSTRG.17366	TAP46	PP2A regulatory subunit TAP46 isoform X2 [Medicago truncatula]	Cellular Processes	Transport and catabolism	ko04136//Autophagy - other	K17606	-	-	-	--
MSTRG.17367	--	centromere-associated protein E [Medicago truncatula]	-	-	-	-	-	-	-	--
MSTRG.1737	FKBP17-1	peptidyl-prolyl cis-trans isomerase FKBP17-1, chloroplastic isoform X1 [Medicago truncatula]	-	-	-	-	-	-	-	--
MSTRG.17371	--	-	-	-	-	-	-	-	-	--
MSTRG.17374	--	DUF688 domain-containing protein [Cephalotus follicularis]	-	-	-	-	-	-	-	--
MSTRG.1738	--	E3 ubiquitin-protein ligase RBBP6 [Medicago truncatula]	-	-	-	-	GO:0043231//intracellular membrane-bounded organelle	-	GO:0007017//microtubule-based process;GO:1902410//mitotic cytokinetic process	--
MSTRG.17388	--	-	-	-	-	-	-	-	-	--
MSTRG.17391	--	-	-	-	-	-	-	-	-	--
MSTRG.17392	--	-	-	-	-	-	-	-	-	--
MSTRG.1741	--	-	-	-	-	-	-	-	-	--
MSTRG.17414	atad1b	ATPase family AAA domain-containing protein 1-B [Medicago truncatula]	-	-	-	-	-	-	-	--
MSTRG.17415	ATAD1	ATPase family AAA domain-containing protein 1 isoform X1 [Medicago truncatula]	-	-	-	-	-	-	-	--
MSTRG.17430	--	Reticulocyte-binding protein a [Spatholobus suberectus]	-	-	-	-	-	-	-	--
MSTRG.17431	--	uncharacterized protein LOC123911129 [Trifolium pratense]	-	-	-	-	-	-	-	--
MSTRG.17433	--	-	-	-	-	-	-	-	-	--
MSTRG.17436	XA21	probable LRR receptor-like serine/threonine-protein kinase At3g47570 [Medicago truncatula]	-	-	-	-	GO:0031224//intrinsic component of membrane	GO:0004672//protein kinase activity;GO:0032550//purine ribonucleoside binding	GO:0006464//cellular protein modification process;GO:0006796//phosphate-containing compound metabolic process	--
MSTRG.17437	--	hypothetical protein TSUD_302210 [Trifolium subterraneum]	-	-	-	-	-	-	-	--
MSTRG.17454	CYTB5-E	cytochrome b5 [Medicago truncatula]	-	-	-	-	GO:0031090//organelle membrane;GO:0031224//intrinsic component of membrane;GO:0044434//chloroplast part	GO:0003824//catalytic activity;GO:0043169//cation binding;GO:0046906//tetrapyrrole binding	GO:0006694//steroid biosynthetic process;GO:0016104//triterpenoid biosynthetic process	--
MSTRG.17471	--	transmembrane protein, putative [Medicago truncatula]	-	-	-	-	-	-	-	--
MSTRG.17472	--	monogalactosyldiacylglycerol synthase 2, chloroplastic [Trifolium pratense]	-	-	-	-	-	-	-	--
MSTRG.17476	--	hypothetical protein MTR_3g092425 [Medicago truncatula]	-	-	-	-	-	-	-	--
MSTRG.17480	CID12	polyadenylate-binding protein-interacting protein 12 [Medicago truncatula]	-	-	-	-	GO:0043231//intracellular membrane-bounded organelle	GO:0003676//nucleic acid binding	-	--
MSTRG.17486	--	One cut domain family member 2 like [Actinidia chinensis var. chinensis] [Actinidia chinensis]	-	-	-	-	-	-	-	--
MSTRG.17488	--	formin-E isoform X3 [Herrania umbratica]	-	-	-	-	-	-	-	--
MSTRG.17489	--	eukaryotic translation initiation factor 3 subunit G [Medicago truncatula]	Genetic Information Processing	Translation	ko03013//Nucleocytoplasmic transport	K03248	GO:0005737//cytoplasm;GO:0016020//membrane;GO:0043234//protein complex	GO:0003723//RNA binding	GO:0006412//translation;GO:0034622//cellular macromolecular complex assembly	--
MSTRG.17490	--	eukaryotic translation initiation factor 3 subunit G [Medicago truncatula]	Genetic Information Processing	Translation	ko03013//Nucleocytoplasmic transport	K03248	GO:0005737//cytoplasm;GO:0016020//membrane;GO:0043234//protein complex	GO:0003723//RNA binding	GO:0006412//translation;GO:0034622//cellular macromolecular complex assembly	--
MSTRG.17491	--	eukaryotic translation initiation factor 3 subunit g-like protein, partial [Trifolium pratense]	Genetic Information Processing	Translation	ko03013//Nucleocytoplasmic transport	K03248	GO:0005737//cytoplasm;GO:0016020//membrane;GO:0043234//protein complex	GO:0003723//RNA binding	GO:0006412//translation;GO:0034622//cellular macromolecular complex assembly	--
MSTRG.17509	--	31 kDa ribonucleoprotein [Spatholobus suberectus]	-	-	-	-	GO:0043231//intracellular membrane-bounded organelle	-	GO:0003006//developmental process involved in reproduction	--
MSTRG.1751	--	-	-	-	-	-	-	-	-	--
MSTRG.17510	--	31 kDa ribonucleoprotein [Spatholobus suberectus]	-	-	-	-	-	-	GO:0003006//developmental process involved in reproduction	--
MSTRG.1752	--	-	-	-	-	-	-	-	-	--
MSTRG.1753	--	NBS-LRR type disease resistance protein [Medicago truncatula]	-	-	-	-	-	GO:0032550//purine ribonucleoside binding	-	--
MSTRG.17535	Zup1	zinc finger-containing ubiquitin peptidase 1-like isoform X1 [Trifolium pratense]	-	-	-	-	-	-	-	--
MSTRG.17547	--	import inner membrane translocase subunit [Senna tora]	-	-	-	-	GO:0009536//plastid	-	-	--
MSTRG.17548	--	60S ribosomal protein [Salix suchowensis]	-	-	-	-	GO:0009536//plastid	-	-	--
MSTRG.17562	--	-	-	-	-	-	-	-	-	--
MSTRG.17563	Os03g0733400	zinc finger BED domain-containing protein RICESLEEPER 1-like, partial [Trifolium pratense]	-	-	-	-	-	-	-	--
MSTRG.17585	--	-	-	-	-	-	-	-	-	--
MSTRG.17595	TPPA	trehalose-phosphate phosphatase A isoform X1 [Medicago truncatula]	Metabolism;Metabolism;Metabolism	Global and overview maps;Global and overview maps;Carbohydrate metabolism	ko01100//Metabolic pathways;ko01110//Biosynthesis of secondary metabolites;ko00500//Starch and sucrose metabolism	K01087;K01087;K01087	-	-	-	--
MSTRG.17599	--	-	-	-	-	-	-	-	-	--
MSTRG.1760	--	-	-	-	-	-	-	-	-	--
MSTRG.1761	--	-	-	-	-	-	-	-	-	--
MSTRG.17617	--	shikimate kinase [Salix suchowensis]	-	-	-	-	GO:0009536//plastid;GO:0031224//intrinsic component of membrane	-	-	--
MSTRG.17624	--	sorbin and SH3 domain-containing protein 2-like isoform X2 [Hevea brasiliensis]	-	-	-	-	GO:0016020//membrane;GO:0044464//cell part	-	GO:0046474//glycerophospholipid biosynthetic process	--
MSTRG.17631	--	-	-	-	-	-	-	-	-	--
MSTRG.17633	WRKY51	probable WRKY transcription factor 51 [Medicago truncatula]	-	-	-	-	-	GO:0003677//DNA binding	GO:0010468//regulation of gene expression;GO:0034645//cellular macromolecule biosynthetic process;GO:0050794//regulation of cellular process;GO:0051707//response to other organism	--
MSTRG.17651	--	hypothetical protein MTR_7g083730 [Medicago truncatula]	-	-	-	-	-	-	-	--
MSTRG.17657	At5g64700	WAT1-related protein At5g64700 [Medicago truncatula]	-	-	-	-	GO:0031224//intrinsic component of membrane	GO:0005215//transporter activity	GO:0044763//single-organism cellular process	--
MSTRG.17658	--	DnaJ domain containing protein [Trema orientale]	-	-	-	-	-	-	-	--
MSTRG.1766	--	sister chromatid cohesion protein PDS5 homolog A isoform X6 [Medicago truncatula]	-	-	-	-	-	-	-	--
MSTRG.17668	--	Retrovirus-related Pol polyprotein from transposon RE1 [Vitis vinifera]	-	-	-	-	-	GO:0003824//catalytic activity	GO:0044237//cellular metabolic process	--
MSTRG.17677	COX15	cytochrome C oxidase assembly protein COX15 [Medicago truncatula]	Metabolism;Metabolism;Metabolism;Metabolism	Global and overview maps;Global and overview maps;Energy metabolism;Metabolism of cofactors and vitamins	ko01100//Metabolic pathways;ko01110//Biosynthesis of secondary metabolites;ko00190//Oxidative phosphorylation;ko00860//Porphyrin metabolism	K02259;K02259;K02259;K02259	GO:0019866//organelle inner membrane;GO:0031224//intrinsic component of membrane;GO:0043231//intracellular membrane-bounded organelle	GO:0016491//oxidoreductase activity	GO:0006694//steroid biosynthetic process;GO:0006783//heme biosynthetic process;GO:0016104//triterpenoid biosynthetic process;GO:0065003//macromolecular complex assembly	--
MSTRG.17689	--	agenet domain protein [Medicago truncatula]	-	-	-	-	-	-	-	--
MSTRG.17707	--	beta-1 [Vigna unguiculata]	Metabolism;Metabolism	Global and overview maps;Glycan biosynthesis and metabolism	ko01100//Metabolic pathways;ko00510//N-Glycan biosynthesis	K00737;K00737	GO:0043231//intracellular membrane-bounded organelle	GO:0016740//transferase activity	GO:0006486//protein glycosylation	--
MSTRG.17725	--	-	-	-	-	-	-	-	-	--
MSTRG.17731	--	Pentatricopeptide repeat-containing protein, partial [Mucuna pruriens]	-	-	-	-	-	-	-	--
MSTRG.17738	--	-	-	-	-	-	-	-	-	--
MSTRG.17742	POLD1	DNA polymerase delta catalytic subunit [Medicago truncatula]	Genetic Information Processing;Genetic Information Processing;Genetic Information Processing;Genetic Information Processing;Genetic Information Processing	Replication and repair;Replication and repair;Replication and repair;Replication and repair;Replication and repair	ko03440//Homologous recombination;ko03420//Nucleotide excision repair;ko03030//DNA replication;ko03410//Base excision repair;ko03430//Mismatch repair	K02327;K02327;K02327;K02327;K02327	GO:0043231//intracellular membrane-bounded organelle	GO:0003676//nucleic acid binding;GO:0004518//nuclease activity;GO:0034061//DNA polymerase activity;GO:0036094//small molecule binding;GO:0046872//metal ion binding	GO:0006259//DNA metabolic process	--
MSTRG.1775	GIP	Retrovirus-related Pol polyprotein from transposon TNT 1-94 [Vitis vinifera]	-	-	-	-	-	-	-	--
MSTRG.17762	BGAL6	beta-galactosidase 6 isoform X3 [Cicer arietinum]	-	-	-	-	GO:0005576//extracellular region;GO:0030312//external encapsulating structure	GO:0015925//galactosidase activity	GO:0009664//plant-type cell wall organization;GO:0010192//mucilage biosynthetic process;GO:0044238//primary metabolic process	--
MSTRG.17763	BGAL6	beta-galactosidase 6-like [Juglans regia]	-	-	-	-	GO:0005576//extracellular region	GO:0004553//hydrolase activity, hydrolyzing O-glycosyl compounds	GO:0008152//metabolic process	--
MSTRG.17764	--	-	-	-	-	-	-	-	-	--
MSTRG.17769	--	Peroxisome proliferator-activated receptor gamma coactivator 1-beta like [Actinidia chinensis var. chinensis] [Actinidia chinensis]	-	-	-	-	-	-	-	--
MSTRG.17782	--	general transcriptional corepressor trfA-like [Trifolium pratense]	-	-	-	-	-	-	-	--
MSTRG.17821	--	hypothetical protein MtrunA17_Chr3g0131481 [Medicago truncatula]	-	-	-	-	-	-	-	--
MSTRG.17824	APC2	calcium-dependent mitochondrial ATP-magnesium/phosphate carrier protein 3 isoform X1 [Medicago truncatula]	-	-	-	-	GO:0031224//intrinsic component of membrane	-	GO:0044763//single-organism cellular process;GO:0051234//establishment of localization	--
MSTRG.17830	ERF114	ethylene-responsive transcription factor ERF114 [Medicago truncatula]	-	-	-	-	GO:0043231//intracellular membrane-bounded organelle	GO:0001071//nucleic acid binding transcription factor activity;GO:0005488//binding	GO:0009620//response to fungus;GO:0010468//regulation of gene expression;GO:0034645//cellular macromolecule biosynthetic process;GO:0044763//single-organism cellular process;GO:0046942//carboxylic acid transport;GO:0050794//regulation of cellular process	--
MSTRG.17831	--	DCD (development and cell death) domain protein [Medicago truncatula]	-	-	-	-	-	-	-	--
MSTRG.17832	--	DCD (development and cell death) domain protein [Medicago truncatula]	-	-	-	-	-	-	-	--
MSTRG.17833	--	U5 small nuclear ribonucleoprotein 40 kDa protein [Trifolium pratense]	-	-	-	-	-	-	-	--
MSTRG.17834	--	DCD (development and cell death) domain protein [Medicago truncatula]	-	-	-	-	-	-	-	--
MSTRG.17836	--	-	-	-	-	-	-	-	-	--
MSTRG.17838	EXO84A	exocyst complex component EXO84A [Medicago truncatula]	-	-	-	-	-	-	-	--
MSTRG.1785	--	U-box domain-containing protein 7 [Medicago truncatula]	-	-	-	-	-	-	-	--
MSTRG.17850	--	-	-	-	-	-	-	-	-	--
MSTRG.17863	--	-	-	-	-	-	-	-	-	--
MSTRG.17874	--	flavonol sulfotransferase-like protein, partial [Trifolium pratense]	-	-	-	-	-	-	-	--
MSTRG.17882	TDL1	protein TAPETUM DETERMINANT 1 isoform X2 [Medicago truncatula]	-	-	-	-	-	-	GO:0003006//developmental process involved in reproduction;GO:0006950//response to stress	--
MSTRG.17898	--	sterile alpha motif domain-containing protein [Trifolium pratense]	-	-	-	-	-	-	-	--
MSTRG.17916	FKBP65	nuM1 [Medicago sativa]	-	-	-	-	-	-	-	--
MSTRG.17917	At1g05350	ubiquitin-like modifier-activating enzyme 5 [Medicago truncatula]	-	-	-	-	-	GO:0003824//catalytic activity;GO:0043167//ion binding	GO:0008152//metabolic process	--
MSTRG.17936	--	-	-	-	-	-	-	-	-	--
MSTRG.17939	--	-	-	-	-	-	-	-	-	--
MSTRG.17940	--	myocardial zonula adherens protein [Senna tora]	-	-	-	-	GO:0044444//cytoplasmic part	-	-	--
MSTRG.17957	--	protein FAR1-RELATED SEQUENCE 5-like [Abrus precatorius]	-	-	-	-	-	-	-	--
MSTRG.17958	--	protein FAR1-RELATED SEQUENCE 5-like [Trifolium pratense]	-	-	-	-	-	-	-	--
MSTRG.17965	ABCA2	ABC transporter A family member 2 [Medicago truncatula]	-	-	-	-	GO:0031224//intrinsic component of membrane	GO:0017111//nucleoside-triphosphatase activity;GO:0032550//purine ribonucleoside binding	GO:0051234//establishment of localization	--
MSTRG.17984	--	kinesin-like protein KIN-4C isoform X2 [Medicago truncatula]	-	-	-	-	GO:0005875//microtubule associated complex	-	GO:0007017//microtubule-based process	--
MSTRG.17985	KIN4C	kinesin-like protein KIN-4C isoform X3 [Medicago truncatula]	-	-	-	-	GO:0005875//microtubule associated complex	-	GO:0007017//microtubule-based process	--
MSTRG.17989	MSL2	Mechanosensitive ion channel protein 2, chloroplastic [Capsicum annuum]	-	-	-	-	GO:0009536//plastid;GO:0031967//organelle envelope	-	GO:0006810//transport;GO:0009657//plastid organization;GO:0044763//single-organism cellular process	--
MSTRG.17997	--	PHD and RING finger domain-containing protein 1 [Spatholobus suberectus]	-	-	-	-	-	GO:0043169//cation binding	-	--
MSTRG.18000	SCPL18	serine carboxypeptidase-like 10 isoform X2 [Arachis ipaensis]	-	-	-	-	-	GO:0004180//carboxypeptidase activity;GO:0016740//transferase activity	GO:0019538//protein metabolic process	--
MSTRG.18004	--	-	-	-	-	-	-	-	-	--
MSTRG.18023	--	transmembrane protein 147-like protein, partial [Trifolium pratense]	-	-	-	-	GO:0009536//plastid;GO:0031224//intrinsic component of membrane	-	-	--
MSTRG.1806	HAT	zinc finger BED domain-containing protein RICESLEEPER 2-like [Medicago truncatula]	-	-	-	-	-	-	-	--
MSTRG.18066	--	-	-	-	-	-	-	-	-	--
MSTRG.18077	DCL	protein DCL homolog, chloroplastic [Medicago truncatula]	-	-	-	-	GO:0009536//plastid	GO:0048037//cofactor binding	GO:0009414//response to water deprivation;GO:1901564//organonitrogen compound metabolic process	--
MSTRG.18086	At3g50280	uncharacterized acetyltransferase At3g50280 [Medicago truncatula]	-	-	-	-	GO:0044444//cytoplasmic part	GO:0016746//transferase activity, transferring acyl groups	-	--
MSTRG.18093	--	U-box domain-containing protein 7 [Cajanus cajan]	-	-	-	-	GO:0043231//intracellular membrane-bounded organelle;GO:0043232//intracellular non-membrane-bounded organelle	GO:0003676//nucleic acid binding	GO:0006950//response to stress;GO:0009292//genetic transfer;GO:0009451//RNA modification;GO:0044699//single-organism process;GO:0051707//response to other organism	--
MSTRG.181	DFR	bifunctional dihydroflavonol 4-reductase/flavanone 4-reductase-like [Arachis duranensis]	Metabolism;Metabolism;Metabolism	Global and overview maps;Global and overview maps;Biosynthesis of other secondary metabolites	ko01100//Metabolic pathways;ko01110//Biosynthesis of secondary metabolites;ko00941//Flavonoid biosynthesis	K13082;K13082;K13082	GO:0031312//extrinsic component of organelle membrane	GO:0016616//oxidoreductase activity, acting on the CH-OH group of donors, NAD or NADP as acceptor;GO:0048037//cofactor binding	GO:0009411//response to UV;GO:0009813//flavonoid biosynthetic process;GO:0034285//response to disaccharide;GO:0044710//single-organism metabolic process	--
MSTRG.18108	--	hypothetical protein MtrunA17_Chr3g0143391 [Medicago truncatula]	-	-	-	-	-	-	-	--
MSTRG.1812	--	-	-	-	-	-	-	-	-	--
MSTRG.18125	--	syntaxin 6, amino-terminal protein [Medicago truncatula]	-	-	-	-	GO:0043231//intracellular membrane-bounded organelle	-	-	--
MSTRG.18147	--	-	-	-	-	-	-	-	-	--
MSTRG.18148	--	ubiquitin carboxyl-terminal hydrolase 21 [Medicago truncatula]	-	-	-	-	-	GO:0016787//hydrolase activity	-	--
MSTRG.18153	PAA2	copper-transporting ATPase PAA2, chloroplastic [Medicago truncatula]	Environmental Information Processing	Signal transduction	ko04016//MAPK signaling pathway - plant	K17686	GO:0005840//ribosome;GO:0015629//actin cytoskeleton;GO:0031224//intrinsic component of membrane;GO:0043234//protein complex;GO:0044434//chloroplast part	GO:0004175//endopeptidase activity;GO:0032550//purine ribonucleoside binding;GO:0043169//cation binding;GO:0043682//copper-transporting ATPase activity	GO:0019941//modification-dependent protein catabolic process;GO:0035434//copper ion transmembrane transport	--
MSTRG.18174	--	-	-	-	-	-	-	-	-	--
MSTRG.18178	dnaJ	dnaJ homolog 1, mitochondrial-like [Trifolium pratense]	-	-	-	-	-	-	-	--
MSTRG.18181	RXW8	CSC1-like protein RXW8 [Medicago truncatula]	-	-	-	-	-	-	-	--
MSTRG.18182	--	-	-	-	-	-	-	-	-	--
MSTRG.1820	--	-	-	-	-	-	-	-	-	--
MSTRG.18206	--	alkaline phytoceramidase [Trifolium pratense]	-	-	-	-	GO:0031224//intrinsic component of membrane	GO:0016810//hydrolase activity, acting on carbon-nitrogen (but not peptide) bonds	-	--
MSTRG.18213	--	rab3 GTPase-activating protein catalytic subunit [Medicago truncatula]	-	-	-	-	GO:0009536//plastid	-	-	--
MSTRG.18224	CYP711A1	cytochrome P450 711A1 [Medicago truncatula]	-	-	-	-	GO:0031224//intrinsic component of membrane;GO:0043231//intracellular membrane-bounded organelle	GO:0016712//oxidoreductase activity, acting on paired donors, with incorporation or reduction of molecular oxygen, reduced flavin or flavoprotein as one donor, and incorporation of one atom of oxygen;GO:0046906//tetrapyrrole binding;GO:0046914//transition metal ion binding	GO:0001763//morphogenesis of a branching structure;GO:0006605//protein targeting;GO:0006950//response to stress;GO:0009699//phenylpropanoid biosynthetic process;GO:0009891//positive regulation of biosynthetic process;GO:0009933//meristem structural organization;GO:0016109//tetraterpenoid biosynthetic process;GO:0043067//regulation of programmed cell death;GO:0060918//auxin transport	--
MSTRG.18228	--	agamous-like MADS-box protein AGL62 [Medicago truncatula]	-	-	-	-	-	-	-	--
MSTRG.18230	--	-	-	-	-	-	-	-	-	--
MSTRG.1825	--	-	-	-	-	-	-	-	-	--
MSTRG.18255	--	hypothetical protein MtrunA17_Chr3g0135501 [Medicago truncatula]	-	-	-	-	-	-	-	--
MSTRG.18256	ndhU	NAD(P)H-quinone oxidoreductase subunit U, chloroplastic [Medicago truncatula]	-	-	-	-	GO:0044434//chloroplast part	-	-	--
MSTRG.18259	--	FBD-associated F-box protein At5g56370 [Medicago truncatula]	-	-	-	-	-	-	-	--
MSTRG.1826	--	hypothetical protein MTR_7g010570 [Medicago truncatula]	-	-	-	-	-	-	-	--
MSTRG.18268	--	replication factor-A carboxy-terminal domain protein [Medicago truncatula]	-	-	-	-	-	-	-	--
MSTRG.18291	--	transcription factor btd [Medicago truncatula]	-	-	-	-	-	-	-	--
MSTRG.18292	--	protein SMAX1-LIKE 4 [Medicago truncatula]	-	-	-	-	-	-	-	--
MSTRG.1830	--	-	-	-	-	-	-	-	-	--
MSTRG.18306	--	Transmembrane protein [Trema orientale]	-	-	-	-	-	-	-	--
MSTRG.1831	--	-	-	-	-	-	-	-	-	--
MSTRG.18314	At4g31860	probable protein phosphatase 2C 60 [Medicago truncatula]	-	-	-	-	GO:0016020//membrane;GO:0043231//intracellular membrane-bounded organelle	GO:0004721//phosphoprotein phosphatase activity;GO:0043169//cation binding	GO:0006464//cellular protein modification process;GO:0009247//glycolipid biosynthetic process;GO:0009267//cellular response to starvation;GO:0009414//response to water deprivation;GO:0009608//response to symbiont	--
MSTRG.18328	--	LINE-1 retrotransposable element ORF2 protein [Glycine max]	Genetic Information Processing	Translation	ko03013//Nucleocytoplasmic transport	K03231	-	-	-	--
MSTRG.18329	--	-	-	-	-	-	-	-	-	--
MSTRG.1833	--	CRM-domain containing factor CFM3, chloroplastic/mitochondrial isoform X2 [Medicago truncatula]	-	-	-	-	-	-	-	--
MSTRG.18330	--	muscle M-line assembly protein unc-89 [Medicago truncatula]	-	-	-	-	-	-	GO:0044763//single-organism cellular process	--
MSTRG.18335	--	chaperone protein ClpB4, mitochondrial [Medicago truncatula]	-	-	-	-	GO:0009526//plastid envelope;GO:0009532//plastid stroma	GO:0016462//pyrophosphatase activity;GO:0032550//purine ribonucleoside binding	GO:0000302//response to reactive oxygen species;GO:0006508//proteolysis;GO:0009642//response to light intensity;GO:0044267//cellular protein metabolic process	--
MSTRG.18336	CAF1-7	probable CCR4-associated factor 1 homolog 7 [Medicago truncatula]	Genetic Information Processing	Folding, sorting and degradation	ko03018//RNA degradation	K12581	GO:0043231//intracellular membrane-bounded organelle	GO:0000175//3'-5'-exoribonuclease activity;GO:0003676//nucleic acid binding;GO:0043169//cation binding	GO:0006498//N-terminal protein lipidation;GO:0010468//regulation of gene expression;GO:0090501//RNA phosphodiester bond hydrolysis	--
MSTRG.18339	MLO11	MLO-like protein 11 [Medicago truncatula]	-	-	-	-	GO:0031224//intrinsic component of membrane;GO:0043231//intracellular membrane-bounded organelle	-	GO:0006950//response to stress	--
MSTRG.18342	At4g17486	deSI-like protein At4g17486 [Medicago truncatula]	-	-	-	-	GO:0016020//membrane;GO:0044424//intracellular part	-	GO:0044248//cellular catabolic process	--
MSTRG.1835	--	protein MET1, chloroplastic [Prosopis alba]	-	-	-	-	-	-	-	--
MSTRG.18373	--	-	-	-	-	-	-	-	-	--
MSTRG.18379	--	auxin-responsive protein IAA29 [Medicago truncatula]	Environmental Information Processing	Signal transduction	ko04075//Plant hormone signal transduction	K14484	-	-	-	--
MSTRG.18389	--	-	-	-	-	-	-	-	-	--
MSTRG.18392	--	NT-C2 domain-containing protein [Salix suchowensis]	-	-	-	-	-	-	GO:0010243//response to organonitrogen compound	--
MSTRG.18400	esf1	pre-rRNA-processing esf1-like protein [Medicago truncatula]	-	-	-	-	-	-	-	--
MSTRG.18401	--	pre-rRNA-processing esf1-like protein [Medicago truncatula]	-	-	-	-	-	-	-	--
MSTRG.18418	At3g47200	UPF0481 protein At3g47200 isoform X2 [Medicago truncatula]	-	-	-	-	-	-	-	--
MSTRG.1842	--	hypothetical protein MtrunA17_Chr1g0165471 [Medicago truncatula]	-	-	-	-	-	-	-	--
MSTRG.18423	--	ascorbate peroxidase, partial [Trifolium pratense]	-	-	-	-	-	-	-	--
MSTRG.18424	--	hypothetical protein MTR_5g047210 [Medicago truncatula]	-	-	-	-	-	-	-	--
MSTRG.18427	--	DUF724 domain-containing protein 6 [Glycine max]	-	-	-	-	-	-	-	--
MSTRG.18439	--	-	-	-	-	-	-	-	-	--
MSTRG.18453	B'KAPPA	serine/threonine protein phosphatase 2A 57 kDa regulatory subunit B' kappa isoform [Medicago truncatula]	Genetic Information Processing	Translation	ko03015//mRNA surveillance pathway	K11584	GO:0008287//protein serine/threonine phosphatase complex	GO:0019888//protein phosphatase regulator activity	GO:0019222//regulation of metabolic process;GO:0050794//regulation of cellular process	--
MSTRG.18472	SCY2	preprotein translocase subunit SCY2, chloroplastic-like [Glycine soja]	-	-	-	-	-	-	-	--
MSTRG.18480	--	histone deacetylase-like protein [Gossypium australe]	-	-	-	-	-	-	-	--
MSTRG.18491	GAUT3	probable galacturonosyltransferase 3 isoform X1 [Medicago truncatula]	Metabolism;Metabolism	Global and overview maps;Carbohydrate metabolism	ko01100//Metabolic pathways;ko00520//Amino sugar and nucleotide sugar metabolism	K13648;K13648	GO:0031090//organelle membrane;GO:0031224//intrinsic component of membrane;GO:0031984//organelle subcompartment;GO:0043231//intracellular membrane-bounded organelle	GO:0008194//UDP-glycosyltransferase activity	GO:0000271//polysaccharide biosynthetic process;GO:0000280//nuclear division;GO:0003006//developmental process involved in reproduction;GO:0006342//chromatin silencing;GO:0007049//cell cycle;GO:0007059//chromosome segregation;GO:0009409//response to cold;GO:0009639//response to red or far red light;GO:0009756//carbohydrate mediated signaling;GO:0032446//protein modification by small protein conju…	--
MSTRG.18492	At5g22660	F-box/LRR-repeat protein At4g14103 [Medicago truncatula]	-	-	-	-	-	-	-	--
MSTRG.18493	TIFY8	protein TIFY 8 isoform X1 [Medicago truncatula]	-	-	-	-	-	-	-	--
MSTRG.18502	GIP	Retrovirus-related Pol polyprotein from transposon TNT 1-94 [Vitis vinifera]	-	-	-	-	-	-	-	--
MSTRG.18504	--	SWIM zinc finger family protein isoform 1 [Theobroma cacao]	-	-	-	-	-	-	-	--
MSTRG.18507	FLZ10	FCS-Like Zinc finger 10 [Medicago truncatula]	-	-	-	-	-	-	-	--
MSTRG.18511	SCY2	preprotein translocase subunit SCY2, chloroplastic-like [Glycine soja]	-	-	-	-	-	-	-	--
MSTRG.18512	CM3	chorismate mutase 3, chloroplastic isoform X2 [Medicago truncatula]	Metabolism;Metabolism;Metabolism;Metabolism	Global and overview maps;Global and overview maps;Global and overview maps;Amino acid metabolism	ko01100//Metabolic pathways;ko01110//Biosynthesis of secondary metabolites;ko01230//Biosynthesis of amino acids;ko00400//Phenylalanine, tyrosine and tryptophan biosynthesis	K01850;K01850;K01850;K01850	GO:0009536//plastid	GO:0004601//peroxidase activity;GO:0016866//intramolecular transferase activity	GO:0006006//glucose metabolic process;GO:0006568//tryptophan metabolic process;GO:0008652//cellular amino acid biosynthetic process;GO:0009617//response to bacterium;GO:0043648//dicarboxylic acid metabolic process	--
MSTRG.18513	DDR4	DDT domain-containing protein DDR4 [Medicago truncatula]	-	-	-	-	-	-	GO:0006305//DNA alkylation;GO:0006342//chromatin silencing;GO:0034968//histone lysine methylation;GO:0048580//regulation of post-embryonic development	--
MSTRG.18514	BGAL8	Beta-galactosidase [Vitis vinifera]	-	-	-	-	-	-	-	--
MSTRG.18540	--	-	-	-	-	-	-	-	-	--
MSTRG.18541	--	-	-	-	-	-	-	-	-	--
MSTRG.18542	--	-	-	-	-	-	-	-	-	--
MSTRG.18543	--	ankyrin repeat domain-containing protein 2B isoform X1 [Medicago truncatula]	-	-	-	-	-	-	-	--
MSTRG.1855	--	pentatricopeptide repeat-containing protein At1g09900 [Medicago truncatula]	-	-	-	-	-	-	-	--
MSTRG.18554	--	-	-	-	-	-	-	-	-	--
MSTRG.18555	At2g24580	probable sarcosine oxidase [Medicago truncatula]	Metabolism;Cellular Processes;Metabolism;Metabolism	Global and overview maps;Transport and catabolism;Amino acid metabolism;Amino acid metabolism	ko01100//Metabolic pathways;ko04146//Peroxisome;ko00260//Glycine, serine and threonine metabolism;ko00310//Lysine degradation	K00306;K00306;K00306;K00306	-	GO:0016647//oxidoreductase activity, acting on the CH-NH group of donors, oxygen as acceptor	GO:0006760//folic acid-containing compound metabolic process	--
MSTRG.18559	At4g31240	probable nucleoredoxin 3 [Medicago truncatula]	-	-	-	-	-	GO:0016668//oxidoreductase activity, acting on a sulfur group of donors, NAD(P) as acceptor;GO:0016772//transferase activity, transferring phosphorus-containing groups	GO:0006355//regulation of transcription, DNA-templated;GO:0006796//phosphate-containing compound metabolic process;GO:0007165//signal transduction;GO:0009247//glycolipid biosynthetic process	--
MSTRG.18560	--	ribonuclease H2 subunit B [Medicago truncatula]	Genetic Information Processing	Replication and repair	ko03030//DNA replication	K10744	-	-	-	--
MSTRG.18561	--	ribonuclease H2 subunit B [Medicago truncatula]	Genetic Information Processing	Replication and repair	ko03030//DNA replication	K10744	GO:0043231//intracellular membrane-bounded organelle	-	-	--
MSTRG.18562	--	-	-	-	-	-	-	-	-	--
MSTRG.18637	--	Protein dedD [Gossypium australe]	-	-	-	-	GO:0043231//intracellular membrane-bounded organelle;GO:0043234//protein complex	-	GO:0006412//translation	--
MSTRG.18641	--	alpha/beta fold hydrolase [Trifolium pratense]	-	-	-	-	GO:0009536//plastid	-	GO:0007568//aging;GO:0009072//aromatic amino acid family metabolic process	--
MSTRG.18642	--	tesmin/TSO1-like CXC domain protein [Medicago truncatula]	-	-	-	-	-	-	-	--
MSTRG.18660	At5g03795	probable glycosyltransferase At5g03795 isoform X1 [Medicago truncatula]	-	-	-	-	-	GO:0008375//acetylglucosaminyltransferase activity	-	--
MSTRG.18664	--	interaptin-like isoform X5 [Cicer arietinum]	-	-	-	-	-	-	-	--
MSTRG.18678	--	guanylate-binding protein 1 [Medicago truncatula]	-	-	-	-	-	-	-	--
MSTRG.1869	G6PD	plastidic glucose-6-phosphate dehydrogenase, partial [Cucurbita pepo]	Metabolism;Metabolism;Metabolism;Metabolism;Metabolism	Global and overview maps;Global and overview maps;Global and overview maps;Metabolism of other amino acids;Carbohydrate metabolism	ko01100//Metabolic pathways;ko01110//Biosynthesis of secondary metabolites;ko01200//Carbon metabolism;ko00480//Glutathione metabolism;ko00030//Pentose phosphate pathway	K00036;K00036;K00036;K00036;K00036	GO:0009532//plastid stroma	GO:0000166//nucleotide binding;GO:0016616//oxidoreductase activity, acting on the CH-OH group of donors, NAD or NADP as acceptor	GO:0006090//pyruvate metabolic process;GO:0006468//protein phosphorylation;GO:0006739//NADP metabolic process;GO:0009416//response to light stimulus;GO:0019318//hexose metabolic process;GO:0043269//regulation of ion transport	--
MSTRG.18693	Pigf	phosphatidylinositol-glycan biosynthesis class F protein [Medicago truncatula]	Metabolism;Metabolism	Global and overview maps;Glycan biosynthesis and metabolism	ko01100//Metabolic pathways;ko00563//Glycosylphosphatidylinositol (GPI)-anchor biosynthesis	K05287;K05287	GO:0031224//intrinsic component of membrane	-	GO:0006497//protein lipidation	--
MSTRG.1870	--	-	-	-	-	-	-	-	-	--
MSTRG.18700	crbn	protein cereblon [Medicago truncatula]	-	-	-	-	-	GO:0016787//hydrolase activity	GO:0006402//mRNA catabolic process	--
MSTRG.18703	FRS7	protein FAR1-RELATED SEQUENCE 5-like [Medicago truncatula]	-	-	-	-	-	-	-	--
MSTRG.18714	EPFL2	EPIDERMAL PATTERNING FACTOR-like protein 2 [Medicago truncatula]	-	-	-	-	-	-	-	--
MSTRG.18715	--	leiomodin-3-like [Trifolium pratense]	-	-	-	-	GO:0031984//organelle subcompartment;GO:0043231//intracellular membrane-bounded organelle	-	-	--
MSTRG.18720	--	-	-	-	-	-	-	-	-	--
MSTRG.18728	--	-	-	-	-	-	-	-	-	--
MSTRG.18747	PCKA	phosphoenolpyruvate carboxykinase (ATP) 1 [Medicago truncatula]	Metabolism;Metabolism;Metabolism;Metabolism;Metabolism;Metabolism;Metabolism	Global and overview maps;Global and overview maps;Global and overview maps;Carbohydrate metabolism;Carbohydrate metabolism;Energy metabolism;Carbohydrate metabolism	ko01100//Metabolic pathways;ko01110//Biosynthesis of secondary metabolites;ko01200//Carbon metabolism;ko00010//Glycolysis / Gluconeogenesis;ko00620//Pyruvate metabolism;ko00710//Carbon fixation in photosynthetic organisms;ko00020//Citrate cycle (TCA cycle)	K01610;K01610;K01610;K01610;K01610;K01610;K01610	GO:0043231//intracellular membrane-bounded organelle;GO:0043232//intracellular non-membrane-bounded organelle;GO:0044444//cytoplasmic part	GO:0000166//nucleotide binding;GO:0004611//phosphoenolpyruvate carboxykinase activity;GO:0016772//transferase activity, transferring phosphorus-containing groups;GO:0032550//purine ribonucleoside binding	GO:0006006//glucose metabolic process;GO:0006796//phosphate-containing compound metabolic process;GO:0009267//cellular response to starvation;GO:0010038//response to metal ion;GO:0050832//defense response to fungus	--
MSTRG.18751	--	-	-	-	-	-	-	-	-	--
MSTRG.18753	--	ATPase family AAA domain-containing protein 1-A [Spatholobus suberectus]	-	-	-	-	-	GO:0003824//catalytic activity;GO:0032550//purine ribonucleoside binding	-	--
MSTRG.18757	At5g65660	Cytochrome P450 [Vigna angularis]	-	-	-	-	GO:0016020//membrane	-	-	--
MSTRG.1876	--	GTP binding Elongation factor Tu family protein [Striga asiatica]	-	-	-	-	-	-	-	--
MSTRG.1877	--	cell wall protein DAN4-like isoform X2 [Medicago truncatula]	-	-	-	-	-	-	-	--
MSTRG.18777	--	Myb/SANT-like DNA-binding domain protein [Medicago truncatula]	-	-	-	-	-	-	-	--
MSTRG.18782	BZR2	protein BRASSINAZOLE-RESISTANT 1 [Trifolium pratense]	Environmental Information Processing	Signal transduction	ko04075//Plant hormone signal transduction	K14503	GO:0043231//intracellular membrane-bounded organelle	GO:0043733//DNA-3-methylbase glycosylase activity	GO:0006281//DNA repair;GO:0006305//DNA alkylation;GO:0009064//glutamine family amino acid metabolic process	--
MSTRG.18783	guaA	DNA-3-methyladenine glycosylase 1 [Medicago truncatula]	Genetic Information Processing	Replication and repair	ko03410//Base excision repair	K01246	GO:0043231//intracellular membrane-bounded organelle	GO:0043733//DNA-3-methylbase glycosylase activity	GO:0006281//DNA repair;GO:0006305//DNA alkylation	--
MSTRG.18785	GAF1	zinc finger protein GAI-ASSOCIATED FACTOR 1-like isoform X1 [Medicago truncatula]	-	-	-	-	-	GO:0005488//binding	GO:0006355//regulation of transcription, DNA-templated;GO:0006952//defense response;GO:0007165//signal transduction;GO:0044767//single-organism developmental process;GO:0051707//response to other organism;GO:0071229//cellular response to acid chemical;GO:0071310//cellular response to organic substance;GO:1901701//cellular response to oxygen-containing compound	--
MSTRG.18807	--	-	-	-	-	-	-	-	-	--
MSTRG.18813	--	-	-	-	-	-	-	-	-	--
MSTRG.18827	--	N-acetyl-alpha-D-glucosaminyl L-malate synthase [Spatholobus suberectus]	-	-	-	-	GO:0031984//organelle subcompartment;GO:0043231//intracellular membrane-bounded organelle	GO:0016740//transferase activity	GO:0006950//response to stress;GO:0009247//glycolipid biosynthetic process	--
MSTRG.18832	TOP1A	DNA topoisomerase 1 alpha-like isoform X3 [Trifolium pratense]	-	-	-	-	-	-	-	--
MSTRG.18849	--	transcription initiation factor IIF subunit beta [Medicago truncatula]	Genetic Information Processing	Transcription	ko03022//Basal transcription factors	K03139	GO:0044444//cytoplasmic part;GO:0044451//nucleoplasm part	GO:0008135//translation factor activity, RNA binding;GO:0032550//purine ribonucleoside binding;GO:0042623//ATPase activity, coupled	GO:0006352//DNA-templated transcription, initiation;GO:0006412//translation;GO:0008380//RNA splicing	--
MSTRG.18850	--	transcription initiation factor IIF subunit beta [Medicago truncatula]	Genetic Information Processing	Transcription	ko03022//Basal transcription factors	K03139	GO:0044444//cytoplasmic part;GO:0044451//nucleoplasm part	GO:0008135//translation factor activity, RNA binding;GO:0032550//purine ribonucleoside binding;GO:0042623//ATPase activity, coupled	GO:0006352//DNA-templated transcription, initiation;GO:0006412//translation;GO:0008380//RNA splicing	--
MSTRG.18869	--	-	-	-	-	-	-	-	-	--
MSTRG.18879	--	hypothetical protein MTR_3g080765 [Medicago truncatula]	-	-	-	-	-	-	-	--
MSTRG.18880	--	-	-	-	-	-	-	-	-	--
MSTRG.18883	--	-	-	-	-	-	-	-	-	--
MSTRG.18885	--	-	-	-	-	-	-	-	-	--
MSTRG.18887	HVA22I	abscisic acid-responsive (TB2/DP1, HVA22) family protein [Medicago truncatula]	-	-	-	-	GO:0031224//intrinsic component of membrane;GO:0043231//intracellular membrane-bounded organelle	-	GO:0007165//signal transduction	--
MSTRG.18889	At1g75720	WEB family protein At1g75720 [Medicago truncatula]	-	-	-	-	-	-	-	--
MSTRG.18891	--	PREDICTED: CISIN_1g003719mg [Prunus dulcis]	-	-	-	-	-	-	-	--
MSTRG.18898	--	ER lumen protein-retaining receptor isoform D [Glycine soja]	-	-	-	-	GO:0031224//intrinsic component of membrane	-	-	--
MSTRG.18905	--	serine/threonine-protein phosphatase 7 long form-like protein [Trifolium pratense]	-	-	-	-	-	-	-	--
MSTRG.18918	TOP1	DNA topoisomerase 1 beta-like isoform X2 [Trifolium pratense]	-	-	-	-	-	-	-	--
MSTRG.18920	TOP1B	DNA topoisomerase type I [Medicago truncatula]	-	-	-	-	-	-	-	--
MSTRG.18921	TOP1B	DNA topoisomerase type I [Medicago truncatula]	-	-	-	-	-	-	-	--
MSTRG.1893	MTHFR2	methylenetetrahydrofolate reductase 2 [Medicago truncatula]	Metabolism;Metabolism;Metabolism	Global and overview maps;Global and overview maps;Metabolism of cofactors and vitamins	ko01100//Metabolic pathways;ko01200//Carbon metabolism;ko00670//One carbon pool by folate	K00297;K00297;K00297	-	-	-	--
MSTRG.18939	At1g76070	syringolide-induced protein 14-1-1 [Glycine max]	-	-	-	-	-	-	GO:0009987//cellular process;GO:0050896//response to stimulus	--
MSTRG.18940	--	hypothetical protein MTR_1g075820 [Medicago truncatula]	-	-	-	-	-	-	-	--
MSTRG.18941	--	-	-	-	-	-	-	-	-	--
MSTRG.18955	--	hypothetical protein MTR_6g084180 [Medicago truncatula]	-	-	-	-	-	-	-	--
MSTRG.18957	--	-	-	-	-	-	-	-	-	--
MSTRG.18986	--	-	-	-	-	-	-	-	-	--
MSTRG.19013	--	probable arabinosyltransferase ARAD1 [Medicago truncatula]	-	-	-	-	-	GO:0003824//catalytic activity	-	--
MSTRG.19030	--	-	-	-	-	-	-	-	-	--
MSTRG.19053	--	-	-	-	-	-	-	-	-	--
MSTRG.19054	OLE9	glucan endo-1,3-beta-glucosidase 7-like [Trifolium pratense]	-	-	-	-	-	GO:0016798//hydrolase activity, acting on glycosyl bonds	GO:0044238//primary metabolic process	--
MSTRG.19062	--	SNF1-related protein kinase regulatory subunit gamma-1 [Medicago truncatula]	-	-	-	-	-	-	-	--
MSTRG.19063	--	SNF1-related protein kinase regulatory subunit gamma-1 [Medicago truncatula]	-	-	-	-	-	-	GO:0006796//phosphate-containing compound metabolic process	--
MSTRG.19064	AGPS1	glucose-1-phosphate adenylyltransferase large subunit 1 [Medicago truncatula]	Metabolism;Metabolism;Metabolism;Metabolism	Global and overview maps;Global and overview maps;Carbohydrate metabolism;Carbohydrate metabolism	ko01100//Metabolic pathways;ko01110//Biosynthesis of secondary metabolites;ko00500//Starch and sucrose metabolism;ko00520//Amino sugar and nucleotide sugar metabolism	K00975;K00975;K00975;K00975	GO:0009536//plastid	GO:0036094//small molecule binding;GO:0070566//adenylyltransferase activity;GO:0097159//organic cyclic compound binding;GO:1901363//heterocyclic compound binding	GO:0005982//starch metabolic process;GO:0043094//cellular metabolic compound salvage;GO:0044723//single-organism carbohydrate metabolic process;GO:0044763//single-organism cellular process	--
MSTRG.19065	--	CM0216.330.nc [Lotus japonicus]	-	-	-	-	-	-	-	--
MSTRG.19067	--	-	-	-	-	-	-	-	-	--
MSTRG.19080	RPT4A	26S proteasome regulatory subunit S10B homolog B [Medicago truncatula]	Genetic Information Processing	Folding, sorting and degradation	ko03050//Proteasome	K03064	GO:0005911//cell-cell junction;GO:0016020//membrane;GO:0030312//external encapsulating structure;GO:0043231//intracellular membrane-bounded organelle;GO:0043232//intracellular non-membrane-bounded organelle;GO:0043234//protein complex;GO:0044444//cytoplasmic part	GO:0016887//ATPase activity;GO:0032550//purine ribonucleoside binding	GO:0006511//ubiquitin-dependent protein catabolic process;GO:0016192//vesicle-mediated transport;GO:0030243//cellulose metabolic process;GO:0035966//response to topologically incorrect protein;GO:0043623//cellular protein complex assembly	--
MSTRG.19087	--	zinc finger BED domain-containing protein RICESLEEPER 2 isoform X1 [Medicago truncatula]	-	-	-	-	-	-	-	--
MSTRG.19099	NERD	zinc finger CCCH domain-containing protein 19 [Medicago truncatula]	-	-	-	-	GO:0043231//intracellular membrane-bounded organelle	GO:0046914//transition metal ion binding	GO:0006355//regulation of transcription, DNA-templated;GO:0006464//cellular protein modification process;GO:0016458//gene silencing;GO:0016568//chromatin modification;GO:0040029//regulation of gene expression, epigenetic	--
MSTRG.19127	--	Pollen Ole e 1 allergen/extensin [Spatholobus suberectus]	-	-	-	-	-	-	-	--
MSTRG.19128	--	MYB family transcription factor [Melilotus albus]	-	-	-	-	-	GO:0005488//binding	-	--
MSTRG.19129	--	uncharacterized protein LOC11418218 isoform X2 [Medicago truncatula]	-	-	-	-	-	-	-	--
MSTRG.19133	--	protein MCM10 homolog isoform X2 [Medicago truncatula]	-	-	-	-	-	-	GO:0006259//DNA metabolic process	--
MSTRG.19141	--	plant phospholipase-like protein [Medicago truncatula]	-	-	-	-	GO:0016020//membrane;GO:0044464//cell part	-	GO:0002252//immune effector process;GO:0006952//defense response;GO:0010243//response to organonitrogen compound	--
MSTRG.19144	xpo7-b	exportin-7 isoform X2 [Medicago truncatula]	-	-	-	-	GO:0043231//intracellular membrane-bounded organelle;GO:0046930//pore complex	GO:0017016//Ras GTPase binding;GO:0022892//substrate-specific transporter activity	GO:0006464//cellular protein modification process;GO:0009606//tropism;GO:0015031//protein transport	--
MSTRG.19158	NCS6	cytoplasmic tRNA 2-thiolation protein 1 [Medicago truncatula]	Genetic Information Processing	Folding, sorting and degradation	ko04122//Sulfur relay system	K14168	GO:0044424//intracellular part	GO:0003723//RNA binding;GO:0016772//transferase activity, transferring phosphorus-containing groups;GO:0032550//purine ribonucleoside binding	GO:0002097//tRNA wobble base modification;GO:0032446//protein modification by small protein conjugation	--
MSTRG.19165	Os03g0802700	probable flavin-containing monooxygenase 1 [Punica granatum]	-	-	-	-	-	GO:0003676//nucleic acid binding;GO:0016787//hydrolase activity	-	--
MSTRG.19166	NAGK	acetylglutamate kinase, chloroplastic [Glycine max]	Metabolism;Metabolism;Metabolism;Metabolism;Metabolism	Global and overview maps;Global and overview maps;Global and overview maps;Global and overview maps;Amino acid metabolism	ko01100//Metabolic pathways;ko01110//Biosynthesis of secondary metabolites;ko01230//Biosynthesis of amino acids;ko01210//2-Oxocarboxylic acid metabolism;ko00220//Arginine biosynthesis	K00930;K00930;K00930;K00930;K00930	GO:0009532//plastid stroma;GO:0031976//plastid thylakoid	GO:0008080//N-acetyltransferase activity;GO:0016301//kinase activity;GO:0016597//amino acid binding;GO:0016774//phosphotransferase activity, carboxyl group as acceptor;GO:0032550//purine ribonucleoside binding	GO:0006526//arginine biosynthetic process;GO:0006560//proline metabolic process;GO:0006796//phosphate-containing compound metabolic process	--
MSTRG.19175	RPL13B	protein CONSERVED IN THE GREEN LINEAGE AND DIATOMS 27, chloroplastic isoform X2 [Trifolium pratense]	-	-	-	-	GO:0005911//cell-cell junction;GO:0015934//large ribosomal subunit;GO:0030312//external encapsulating structure;GO:0031090//organelle membrane;GO:0043231//intracellular membrane-bounded organelle	GO:0005198//structural molecule activity	GO:0009451//RNA modification;GO:0009725//response to hormone;GO:0010467//gene expression;GO:0022613//ribonucleoprotein complex biogenesis	--
MSTRG.19177	--	-	-	-	-	-	-	-	-	--
MSTRG.19183	--	phosphatidylcholine transfer-like protein, partial [Trifolium pratense]	-	-	-	-	-	GO:0005488//binding	GO:0032958//inositol phosphate biosynthetic process	--
MSTRG.19184	--	phosphatidylcholine transfer-like protein, partial [Trifolium pratense]	-	-	-	-	-	GO:0005488//binding	GO:0032958//inositol phosphate biosynthetic process	--
MSTRG.1919	TOP1B	DNA topoisomerase 1 alpha [Medicago truncatula]	-	-	-	-	-	-	-	--
MSTRG.19190	--	-	-	-	-	-	-	-	-	--
MSTRG.1920	--	protein SIEVE ELEMENT OCCLUSION B-like [Trifolium pratense]	-	-	-	-	-	-	-	--
MSTRG.19205	--	calcium-dependent lipid-binding-like protein [Medicago truncatula]	-	-	-	-	-	-	-	--
MSTRG.19209	--	-	-	-	-	-	-	-	-	--
MSTRG.19211	--	Exocyst complex component EXO70A1 [Glycine max]	-	-	-	-	-	-	-	--
MSTRG.19212	CSLC5	probable xyloglucan glycosyltransferase 5 [Medicago truncatula]	-	-	-	-	GO:0031224//intrinsic component of membrane;GO:0031984//organelle subcompartment;GO:0043231//intracellular membrane-bounded organelle	GO:0016759//cellulose synthase activity	GO:0044085//cellular component biogenesis;GO:0045229//external encapsulating structure organization	--
MSTRG.19214	--	protein SDA1 homolog isoform X2 [Medicago truncatula]	-	-	-	-	-	-	GO:0007010//cytoskeleton organization;GO:0022613//ribonucleoprotein complex biogenesis	--
MSTRG.1922	SCPL45	serine carboxypeptidase-like protein [Medicago truncatula]	-	-	-	-	-	GO:0004180//carboxypeptidase activity	GO:0019538//protein metabolic process	--
MSTRG.1923	SCPL45	serine carboxypeptidase-like protein [Medicago truncatula]	-	-	-	-	-	GO:0008233//peptidase activity	-	--
MSTRG.19233	SCY2	preprotein translocase subunit SCY2, chloroplastic-like [Glycine soja]	Genetic Information Processing	Folding, sorting and degradation	ko04130//SNARE interactions in vesicular transport	K08490	-	-	-	--
MSTRG.19239	--	-	-	-	-	-	-	-	-	--
MSTRG.1924	BHLH92	transcription factor bHLH92 isoform X1 [Medicago truncatula]	-	-	-	-	-	-	-	--
MSTRG.19245	--	L10-interacting MYB domain-containing protein-like isoform X2 [Medicago truncatula]	-	-	-	-	-	-	-	--
MSTRG.19249	--	Late embryogenesis abundant protein [Vigna unguiculata]	-	-	-	-	-	-	-	--
MSTRG.19258	--	neural Wiskott-Aldrich syndrome protein-like isoform X1 [Medicago truncatula]	-	-	-	-	-	-	-	--
MSTRG.1926	--	dol-P-Man:Man(7)GlcNAc(2)-PP-Dol alpha-1,6-mannosyltransferase isoform X1 [Medicago truncatula]	-	-	-	-	-	-	-	--
MSTRG.19267	CAF1-7	probable CCR4-associated factor 1 homolog 7 [Medicago truncatula]	Genetic Information Processing	Folding, sorting and degradation	ko03018//RNA degradation	K12581	GO:0043231//intracellular membrane-bounded organelle	GO:0000175//3'-5'-exoribonuclease activity;GO:0003676//nucleic acid binding;GO:0043169//cation binding	GO:0006498//N-terminal protein lipidation;GO:0009648//photoperiodism;GO:0010468//regulation of gene expression;GO:0090501//RNA phosphodiester bond hydrolysis	--
MSTRG.19293	LOS1	PREDICTED: elongation factor 2-like [Brassica oleracea var. oleracea] [Brassica oleracea]	-	-	-	-	-	GO:0016787//hydrolase activity	GO:0019538//protein metabolic process	--
MSTRG.19295	VHA-D	V-type proton ATPase subunit D [Medicago truncatula]	Metabolism;Metabolism;Cellular Processes	Global and overview maps;Energy metabolism;Transport and catabolism	ko01100//Metabolic pathways;ko00190//Oxidative phosphorylation;ko04145//Phagosome	K02149;K02149;K02149	GO:0005773//vacuole;GO:0031090//organelle membrane	GO:0003824//catalytic activity;GO:0015405//P-P-bond-hydrolysis-driven transmembrane transporter activity	GO:0006006//glucose metabolic process;GO:0006605//protein targeting;GO:0006818//hydrogen transport;GO:0006970//response to osmotic stress;GO:0006996//organelle organization;GO:0044763//single-organism cellular process;GO:0070838//divalent metal ion transport	--
MSTRG.19316	--	-	-	-	-	-	-	-	-	--
MSTRG.19330	--	glycine-rich RNA-binding protein GRP1A-like [Trifolium pratense]	-	-	-	-	-	-	-	--
MSTRG.1934	--	hypothetical protein MTR_8g063175 [Medicago truncatula]	-	-	-	-	-	-	-	--
MSTRG.19340	--	keratin, type I cytoskeletal 10 [Medicago truncatula]	-	-	-	-	-	-	-	--
MSTRG.19351	At5g10770	aspartyl protease family protein At5g10770 [Medicago truncatula]	-	-	-	-	GO:0005576//extracellular region	GO:0016787//hydrolase activity	GO:0019538//protein metabolic process	--
MSTRG.19358	--	sucrose-phosphate synthase-like protein, partial [Trifolium pratense]	-	-	-	-	-	-	-	--
MSTRG.19372	--	protein FAR1-RELATED SEQUENCE 5-like [Medicago truncatula]	-	-	-	-	-	GO:0046914//transition metal ion binding	-	--
MSTRG.19384	MSR1	protein MANNAN SYNTHESIS-RELATED 1 [Medicago truncatula]	-	-	-	-	-	GO:0016740//transferase activity	-	--
MSTRG.19392	--	-	-	-	-	-	-	-	-	--
MSTRG.19393	--	-	-	-	-	-	-	-	-	--
MSTRG.19396	POT2	potassium transporter-like protein [Medicago truncatula]	-	-	-	-	GO:0031224//intrinsic component of membrane	GO:0046873//metal ion transmembrane transporter activity	GO:0000097//sulfur amino acid biosynthetic process;GO:0006405//RNA export from nucleus;GO:0006886//intracellular protein transport;GO:0008380//RNA splicing;GO:0030001//metal ion transport;GO:0034220//ion transmembrane transport;GO:0048509//regulation of meristem development	--
MSTRG.19411	SPD1	protein seedling plastid development 1 [Trifolium pratense]	-	-	-	-	-	GO:0016787//hydrolase activity	GO:0008152//metabolic process;GO:0044763//single-organism cellular process	--
MSTRG.19413	--	-	-	-	-	-	-	-	-	--
MSTRG.19416	--	-	-	-	-	-	-	-	-	--
MSTRG.19422	KIN10A	kinesin-like protein KIF11-like [Trifolium pratense]	-	-	-	-	-	-	-	--
MSTRG.19424	--	-	-	-	-	-	-	-	-	--
MSTRG.1943	PNSB5	photosynthetic NDH subunit of subcomplex B 5, chloroplastic [Medicago truncatula]	-	-	-	-	GO:0044434//chloroplast part	-	GO:0006090//pyruvate metabolic process;GO:0006873//cellular ion homeostasis;GO:0009668//plastid membrane organization;GO:0030001//metal ion transport	--
MSTRG.19433	--	mediator of RNA polymerase II transcription subunit 15a-like isoform X1 [Trifolium pratense]	-	-	-	-	-	-	-	--
MSTRG.19461	--	-	-	-	-	-	-	-	-	--
MSTRG.19475	--	-	-	-	-	-	-	-	-	--
MSTRG.19482	--	interaptin-like [Trifolium pratense]	-	-	-	-	-	-	-	--
MSTRG.19483	--	cytochrome P450 family protein [Parasponia andersonii]	-	-	-	-	-	-	-	--
MSTRG.19494	--	pantothenate synthetase [Trifolium pratense]	-	-	-	-	-	-	-	--
MSTRG.19497	--	hypothetical protein MTR_7g031250 [Medicago truncatula]	-	-	-	-	-	-	-	--
MSTRG.19499	--	50S ribosomal protein L9 [Medicago truncatula]	Genetic Information Processing	Translation	ko03010//Ribosome	K02939	GO:0030529//intracellular ribonucleoprotein complex	-	GO:0010467//gene expression	--
MSTRG.195	PUB7	U-box domain-containing protein 5 [Medicago truncatula]	-	-	-	-	-	GO:0003824//catalytic activity	GO:0032446//protein modification by small protein conjugation	--
MSTRG.1950	--	Pentatricopeptide repeat-containing protein [Vigna angularis]	-	-	-	-	-	-	-	--
MSTRG.19500	RPL8	60S ribosomal protein L8-3-like [Prosopis alba]	Genetic Information Processing	Translation	ko03010//Ribosome	K02938	GO:0009536//plastid;GO:0015934//large ribosomal subunit;GO:0031090//organelle membrane	GO:0003676//nucleic acid binding;GO:0005198//structural molecule activity	GO:0003006//developmental process involved in reproduction;GO:0010467//gene expression	--
MSTRG.19501	--	hypothetical protein MTR_7g016500 [Medicago truncatula]	-	-	-	-	-	-	-	--
MSTRG.19513	At1g80180	MAPK kinase substrate protein At1g80180 [Medicago truncatula]	-	-	-	-	GO:0016020//membrane	-	GO:0003002//regionalization	--
MSTRG.19518	--	aspartate-glutamate racemase family [Prunus dulcis]	-	-	-	-	GO:0009536//plastid	-	-	--
MSTRG.19520	--	hypothetical protein MTR_4g060580 [Medicago truncatula]	-	-	-	-	-	-	-	--
MSTRG.19540	--	pre-mRNA-splicing factor CWC22 homolog [Syzygium oleosum]	-	-	-	-	GO:0043231//intracellular membrane-bounded organelle;GO:0044444//cytoplasmic part	GO:0003676//nucleic acid binding	GO:0010467//gene expression;GO:0044260//cellular macromolecule metabolic process	--
MSTRG.19545	--	hypothetical protein TSUD_323720 [Trifolium subterraneum]	-	-	-	-	-	-	-	--
MSTRG.19556	--	hypothetical protein MtrunA17_Chr3g0140891 [Medicago truncatula]	-	-	-	-	-	-	-	--
MSTRG.19571	--	-	-	-	-	-	-	-	-	--
MSTRG.19580	--	U-box domain-containing protein [Trifolium pratense]	-	-	-	-	GO:0009536//plastid	-	-	--
MSTRG.19606	--	Ribonuclease H, partial [Medicago truncatula]	-	-	-	-	-	-	-	--
MSTRG.19610	--	-	-	-	-	-	-	-	-	--
MSTRG.19616	HAT	Zinc finger BED domain-containing protein RICESLEEPER 2 [Glycine max]	-	-	-	-	-	-	-	--
MSTRG.19617	Os03g0733400	zinc finger BED domain-containing protein RICESLEEPER 2-like [Glycine max]	-	-	-	-	-	-	-	--
MSTRG.19618	HAT	Zinc finger BED domain-containing protein RICESLEEPER 2 [Glycine max]	-	-	-	-	-	-	-	--
MSTRG.19621	--	hypothetical protein MtrunA17_Chr4g0004401 [Medicago truncatula]	-	-	-	-	-	-	-	--
MSTRG.19623	--	nitrate regulatory gene2 protein-like [Durio zibethinus]	-	-	-	-	-	-	-	--
MSTRG.19626	CTHT_0041970.1	EEF1A lysine methyltransferase 3 [Medicago truncatula]	-	-	-	-	-	-	-	--
MSTRG.19631	CBG21705	translation machinery associated TMA7 protein [Medicago truncatula]	-	-	-	-	GO:0016020//membrane	-	-	--
MSTRG.19635	--	-	-	-	-	-	-	-	-	--
MSTRG.19645	API5	probable replication factor C subunit 1 isoform X2 [Medicago truncatula]	-	-	-	-	GO:0005911//cell-cell junction;GO:0044444//cytoplasmic part	-	-	--
MSTRG.19655	At1g79820	probable plastidic glucose transporter 3 isoform X1 [Medicago truncatula]	-	-	-	-	GO:0009536//plastid;GO:0016020//membrane;GO:0031984//organelle subcompartment	GO:0022891//substrate-specific transmembrane transporter activity	GO:0003002//regionalization;GO:0003006//developmental process involved in reproduction;GO:0006812//cation transport;GO:0009653//anatomical structure morphogenesis;GO:0009799//specification of symmetry;GO:0044763//single-organism cellular process;GO:0050789//regulation of biological process	--
MSTRG.19661	FBL3	F-box/LRR-repeat protein 3 [Medicago truncatula]	-	-	-	-	-	-	GO:0044237//cellular metabolic process	--
MSTRG.19679	--	macrophage migration inhibitory factor homolog [Medicago truncatula]	-	-	-	-	GO:0009536//plastid;GO:0042579//microbody	-	GO:0006568//tryptophan metabolic process;GO:0006952//defense response;GO:0009683//indoleacetic acid metabolic process;GO:0043207//response to external biotic stimulus	--
MSTRG.19680	--	macrophage migration inhibitory factor homolog isoform X2 [Medicago truncatula]	Metabolism;Metabolism;Metabolism	Global and overview maps;Amino acid metabolism;Amino acid metabolism	ko01100//Metabolic pathways;ko00350//Tyrosine metabolism;ko00360//Phenylalanine metabolism	K07253;K07253;K07253	GO:0009536//plastid;GO:0042579//microbody	GO:0016862//intramolecular oxidoreductase activity, interconverting keto- and enol-groups	GO:0006568//tryptophan metabolic process;GO:0006952//defense response;GO:0009683//indoleacetic acid metabolic process;GO:0043207//response to external biotic stimulus	--
MSTRG.19685	--	-	-	-	-	-	-	-	-	--
MSTRG.19702	--	nuclear pore complex protein NUP62 [Chloropicon primus]	-	-	-	-	-	-	-	--
MSTRG.19705	At5g15710	F-box/kelch-repeat protein At3g23880 [Medicago truncatula]	-	-	-	-	-	-	-	--
MSTRG.19706	--	F-box/kelch-repeat protein At3g23880 [Medicago truncatula]	-	-	-	-	-	-	-	--
MSTRG.19713	--	F-box protein interaction domain protein [Medicago truncatula]	-	-	-	-	-	-	-	--
MSTRG.19714	CBSCBSPB1	CBS domain-containing protein CBSCBSPB1 isoform X3 [Vigna radiata var. radiata] [Vigna radiata]	-	-	-	-	-	-	-	--
MSTRG.19715	--	-	-	-	-	-	-	-	-	--
MSTRG.1972	--	uncharacterized protein LOC120580731 [Medicago truncatula]	-	-	-	-	-	-	-	--
MSTRG.19726	--	zinc finger MYM-type protein 1-like [Medicago truncatula]	-	-	-	-	-	-	-	--
MSTRG.19738	Rngtt	mRNA-capping enzyme isoform X1 [Medicago truncatula]	Genetic Information Processing	Translation	ko03015//mRNA surveillance pathway	K13917	GO:0005911//cell-cell junction;GO:0043231//intracellular membrane-bounded organelle	GO:0003909//DNA ligase activity;GO:0004721//phosphoprotein phosphatase activity;GO:0008192//RNA guanylyltransferase activity;GO:0032550//purine ribonucleoside binding;GO:0098518//polynucleotide phosphatase activity	GO:0006259//DNA metabolic process;GO:0006397//mRNA processing;GO:0006470//protein dephosphorylation;GO:0042127//regulation of cell proliferation	--
MSTRG.19739	RKL1	probable inactive receptor kinase At1g48480 [Medicago truncatula]	-	-	-	-	-	-	-	--
MSTRG.19743	STOML2	stomatin-like protein 2, mitochondrial [Medicago truncatula]	-	-	-	-	-	-	-	--
MSTRG.19745	--	limkain-B1 [Trifolium pratense]	-	-	-	-	GO:0043231//intracellular membrane-bounded organelle	-	GO:0008152//metabolic process	--
MSTRG.19750	--	hypothetical protein MTR_3g062150 [Medicago truncatula]	-	-	-	-	-	-	-	--
MSTRG.19764	--	-	-	-	-	-	-	-	-	--
MSTRG.19765	--	-	-	-	-	-	-	-	-	--
MSTRG.19769	--	hypothetical protein MTR_3g117530 [Medicago truncatula]	-	-	-	-	-	-	-	--
MSTRG.19770	--	-	-	-	-	-	-	-	-	--
MSTRG.19771	BGLU12	beta-glucosidase 24 [Medicago truncatula]	-	-	-	-	GO:0043231//intracellular membrane-bounded organelle	GO:0016798//hydrolase activity, acting on glycosyl bonds	GO:0044238//primary metabolic process	--
MSTRG.19776	--	Ulp1 protease family, carboxy-terminal domain protein [Medicago truncatula]	-	-	-	-	-	-	-	--
MSTRG.1978	RPL28	50S ribosomal protein L28, chloroplastic [Medicago truncatula]	Genetic Information Processing	Translation	ko03010//Ribosome	K02902	GO:0030529//intracellular ribonucleoprotein complex;GO:0044435//plastid part	-	GO:0010467//gene expression;GO:0044237//cellular metabolic process	--
MSTRG.19780	--	transposase, Ptta/En/Spm, plant [Spatholobus suberectus]	-	-	-	-	-	-	-	--
MSTRG.1979	AGO10	eukaryotic translation initiation factor 2c [Medicago truncatula]	-	-	-	-	-	GO:0003723//RNA binding	GO:0003002//regionalization;GO:0006355//regulation of transcription, DNA-templated;GO:0006412//translation;GO:0009653//anatomical structure morphogenesis;GO:0009791//post-embryonic development;GO:0016246//RNA interference;GO:0048507//meristem development;GO:0048523//negative regulation of cellular process;GO:0050793//regulation of developmental process;GO:0070918//production of small RNA involved…	--
MSTRG.19796	--	-	-	-	-	-	-	-	-	--
MSTRG.1980	AGO10	protein argonaute 10 [Medicago truncatula]	-	-	-	-	GO:0032991//macromolecular complex	GO:0003824//catalytic activity;GO:0008135//translation factor activity, RNA binding	GO:0003006//developmental process involved in reproduction;GO:0006342//chromatin silencing;GO:0006412//translation;GO:0007154//cell communication;GO:0009791//post-embryonic development;GO:0009799//specification of symmetry;GO:0009933//meristem structural organization;GO:0009943//adaxial/abaxial axis specification;GO:0019827//stem cell population maintenance;GO:0030422//production of siRNA involve…	--
MSTRG.19804	--	F-box protein CPR1 [Medicago truncatula]	-	-	-	-	GO:0016020//membrane	GO:0005488//binding;GO:0016301//kinase activity	-	--
MSTRG.1981	AGO10	protein argonaute 10-like, partial [Trifolium pratense]	-	-	-	-	GO:0032991//macromolecular complex	GO:0003824//catalytic activity;GO:0008135//translation factor activity, RNA binding	GO:0003006//developmental process involved in reproduction;GO:0006342//chromatin silencing;GO:0006412//translation;GO:0007154//cell communication;GO:0009791//post-embryonic development;GO:0009799//specification of symmetry;GO:0009933//meristem structural organization;GO:0009943//adaxial/abaxial axis specification;GO:0019827//stem cell population maintenance;GO:0030422//production of siRNA involve…	--
MSTRG.19810	--	-	-	-	-	-	-	-	-	--
MSTRG.19812	--	reticulocyte-binding protein 2 homolog a isoform X1 [Medicago truncatula]	-	-	-	-	-	-	-	--
MSTRG.19813	FAR1	protein FAR1-RELATED SEQUENCE 5 [Cajanus cajan]	-	-	-	-	-	-	-	--
MSTRG.19821	--	-	-	-	-	-	-	-	-	--
MSTRG.19843	TBL3	protein trichome birefringence-like 3 [Medicago truncatula]	-	-	-	-	GO:0031224//intrinsic component of membrane;GO:0043231//intracellular membrane-bounded organelle	-	GO:0000271//polysaccharide biosynthetic process;GO:0009664//plant-type cell wall organization;GO:0009933//meristem structural organization;GO:0010087//phloem or xylem histogenesis;GO:0030243//cellulose metabolic process;GO:0044085//cellular component biogenesis;GO:0045491//xylan metabolic process	--
MSTRG.19876	RXLR161	Retrovirus-related Pol polyprotein from transposon TNT 1-94 [Cajanus cajan]	-	-	-	-	-	-	-	--
MSTRG.19877	RXLR161	Retrovirus-related Pol polyprotein from transposon TNT 1-94 [Cajanus cajan]	-	-	-	-	-	-	-	--
MSTRG.1988	--	protein jagged-1b isoform X2 [Cicer arietinum]	-	-	-	-	-	-	-	--
MSTRG.19886	--	-	-	-	-	-	-	-	-	--
MSTRG.19888	--	-	-	-	-	-	-	-	-	--
MSTRG.19907	--	-	-	-	-	-	-	-	-	--
MSTRG.19909	--	-	-	-	-	-	-	-	-	--
MSTRG.1991	--	ribonuclease H [Trifolium pratense]	-	-	-	-	-	-	-	--
MSTRG.19910	RECQL4B	Ultraviolet-B receptor UVR8 [Spatholobus suberectus]	-	-	-	-	-	-	-	--
MSTRG.19932	--	polynucleotidyl transferase, partial [Trifolium pratense]	-	-	-	-	-	-	-	--
MSTRG.19946	--	nucleoporin complex subunit 54 [Medicago truncatula]	-	-	-	-	GO:0043232//intracellular non-membrane-bounded organelle;GO:0046930//pore complex	-	GO:0006221//pyrimidine nucleotide biosynthetic process;GO:0006405//RNA export from nucleus;GO:0006886//intracellular protein transport	--
MSTRG.19985	--	-	-	-	-	-	-	-	-	--
MSTRG.19989	--	hypothetical protein MTR_7g498240 [Medicago truncatula]	-	-	-	-	-	-	-	--
MSTRG.20017	--	D-cysteine desulfhydrase 2, mitochondrial [Medicago truncatula]	Metabolism;Metabolism	Global and overview maps;Amino acid metabolism	ko01100//Metabolic pathways;ko00270//Cysteine and methionine metabolism	K05396;K05396	-	-	-	--
MSTRG.20029	KIN12E	kinesin-like protein KIN-12C isoform X3 [Trifolium pratense]	-	-	-	-	GO:0005875//microtubule associated complex;GO:0043231//intracellular membrane-bounded organelle;GO:0044444//cytoplasmic part	GO:0003774//motor activity;GO:0015631//tubulin binding;GO:0032550//purine ribonucleoside binding	GO:0006997//nucleus organization;GO:0007017//microtubule-based process;GO:0048285//organelle fission;GO:0051052//regulation of DNA metabolic process;GO:1901990//regulation of mitotic cell cycle phase transition;GO:1902410//mitotic cytokinetic process	--
MSTRG.20038	--	Pol [Coffea canephora]	-	-	-	-	-	-	-	--
MSTRG.20048	--	Retrovirus-related Pol polyprotein from transposon TNT 1-94 [Glycine soja]	-	-	-	-	-	-	-	--
MSTRG.2005	--	pentatricopeptide repeat-containing protein At1g12300, mitochondrial-like [Trifolium pratense]	-	-	-	-	-	-	-	--
MSTRG.20051	--	-	-	-	-	-	-	-	-	--
MSTRG.20053	--	plant/T7H20-70 protein [Medicago truncatula]	-	-	-	-	-	-	-	--
MSTRG.20060	--	myb protein K [Spatholobus suberectus]	-	-	-	-	-	-	-	--
MSTRG.20070	NAT2	DNA replication licensing factor MCM5 [Medicago truncatula]	-	-	-	-	GO:0031224//intrinsic component of membrane;GO:0043231//intracellular membrane-bounded organelle;GO:0043234//protein complex	GO:0003676//nucleic acid binding;GO:0004386//helicase activity;GO:0005215//transporter activity;GO:0032550//purine ribonucleoside binding	GO:0006305//DNA alkylation;GO:0032508//DNA duplex unwinding;GO:0034968//histone lysine methylation;GO:0048580//regulation of post-embryonic development;GO:0051052//regulation of DNA metabolic process;GO:0051234//establishment of localization;GO:1901990//regulation of mitotic cell cycle phase transition;GO:1902410//mitotic cytokinetic process	--
MSTRG.20072	--	-	-	-	-	-	-	-	-	--
MSTRG.20073	MED33A	mediator of RNA polymerase II transcription subunit 33A-like [Medicago truncatula]	-	-	-	-	GO:0043234//protein complex	-	GO:0009653//anatomical structure morphogenesis;GO:0009698//phenylpropanoid metabolic process;GO:0016043//cellular component organization;GO:0048468//cell development;GO:0090558//plant epidermis development	--
MSTRG.20074	--	sister chromatid cohesion PDS5-like protein [Medicago truncatula]	-	-	-	-	-	-	-	--
MSTRG.20082	IPCS2	phosphatidylinositol:ceramide inositolphosphotransferase 1 [Medicago truncatula]	-	-	-	-	-	-	-	--
MSTRG.2009	--	pentatricopeptide (PPR) repeat protein [Medicago truncatula]	-	-	-	-	-	-	-	--
MSTRG.201	--	DEAD-box ATP-dependent RNA helicase-like protein [Medicago truncatula]	-	-	-	-	-	-	-	--
MSTRG.2010	--	histone H4 [Trifolium pratense]	-	-	-	-	-	-	-	--
MSTRG.20108	NAD-ME1	NADP-dependent malic enzyme [Medicago truncatula]	Metabolism;Metabolism;Metabolism;Metabolism	Global and overview maps;Global and overview maps;Carbohydrate metabolism;Energy metabolism	ko01100//Metabolic pathways;ko01200//Carbon metabolism;ko00620//Pyruvate metabolism;ko00710//Carbon fixation in photosynthetic organisms	K00028;K00028;K00028;K00028	GO:0009536//plastid;GO:0044429//mitochondrial part	GO:0000166//nucleotide binding;GO:0004470//malic enzyme activity;GO:0016651//oxidoreductase activity, acting on NAD(P)H;GO:0016831//carboxy-lyase activity;GO:0032550//purine ribonucleoside binding;GO:0046914//transition metal ion binding;GO:0046983//protein dimerization activity	GO:0006090//pyruvate metabolic process;GO:0006970//response to osmotic stress;GO:0006996//organelle organization;GO:0010038//response to metal ion;GO:0042044//fluid transport;GO:0043648//dicarboxylic acid metabolic process	--
MSTRG.2012	--	ribonuclease H, partial [Trifolium pratense]	-	-	-	-	-	-	-	--
MSTRG.20121	RE1	Retrovirus-related Pol polyprotein from transposon TNT 1-94, partial [Glycine soja]	Metabolism;Metabolism;Metabolism;Metabolism;Metabolism;Metabolism	Global and overview maps;Global and overview maps;Carbohydrate metabolism;Carbohydrate metabolism;Carbohydrate metabolism;Carbohydrate metabolism	ko01100//Metabolic pathways;ko01110//Biosynthesis of secondary metabolites;ko00040//Pentose and glucuronate interconversions;ko00520//Amino sugar and nucleotide sugar metabolism;ko00052//Galactose metabolism;ko00053//Ascorbate and aldarate metabolism	K12447;K12447;K12447;K12447;K12447;K12447	-	-	-	--
MSTRG.20127	RPV1	disease resistance protein TAO1 isoform X4 [Cicer arietinum]	-	-	-	-	-	GO:0032550//purine ribonucleoside binding	GO:0050794//regulation of cellular process	--
MSTRG.20130	--	-	-	-	-	-	-	-	-	--
MSTRG.20137	--	hypothetical protein TSUD_199080 [Trifolium subterraneum]	-	-	-	-	-	-	-	--
MSTRG.20139	--	S-locus lectin kinase family protein [Medicago truncatula]	-	-	-	-	-	GO:0016772//transferase activity, transferring phosphorus-containing groups	GO:0009987//cellular process	--
MSTRG.20144	--	-	-	-	-	-	-	-	-	--
MSTRG.20154	AKR4C10	aldo-keto reductase family 4 member C10 [Medicago truncatula]	Metabolism;Metabolism;Metabolism;Metabolism;Metabolism	Global and overview maps;Global and overview maps;Carbohydrate metabolism;Carbohydrate metabolism;Lipid metabolism	ko01100//Metabolic pathways;ko01110//Biosynthesis of secondary metabolites;ko00040//Pentose and glucuronate interconversions;ko00010//Glycolysis / Gluconeogenesis;ko00561//Glycerolipid metabolism	K00002;K00002;K00002;K00002;K00002	GO:0044444//cytoplasmic part	GO:0016491//oxidoreductase activity;GO:0043168//anion binding	GO:0009072//aromatic amino acid family metabolic process;GO:0042221//response to chemical	--
MSTRG.20178	PAT16	probable protein S-acyltransferase 16 [Medicago truncatula]	-	-	-	-	GO:0031090//organelle membrane;GO:0031224//intrinsic component of membrane;GO:0043231//intracellular membrane-bounded organelle	GO:0016409//palmitoyltransferase activity;GO:0046914//transition metal ion binding	GO:0044710//single-organism metabolic process	--
MSTRG.20185	--	CM0545.320.nc [Lotus japonicus]	-	-	-	-	-	-	-	--
MSTRG.20191	--	-	-	-	-	-	-	-	-	--
MSTRG.20194	At1g74510	F-box/kelch-repeat protein SKIP11-like [Cicer arietinum]	-	-	-	-	-	-	-	--
MSTRG.20202	--	DNA helicase [Actinidia chinensis var. chinensis] [Actinidia chinensis]	-	-	-	-	-	-	-	--
MSTRG.20203	--	-	-	-	-	-	-	-	-	--
MSTRG.20205	--	-	-	-	-	-	-	-	-	--
MSTRG.20211	UGT80A2	sterol 3-beta-glucosyltransferase UGT80A2 [Medicago truncatula]	-	-	-	-	GO:0016020//membrane	GO:0016906//sterol 3-beta-glucosyltransferase activity	GO:0006066//alcohol metabolic process;GO:0006259//DNA metabolic process;GO:0006694//steroid biosynthetic process;GO:0009791//post-embryonic development;GO:0030258//lipid modification	--
MSTRG.20216	--	kinesin-like protein KIN-5B [Trifolium pratense]	-	-	-	-	-	-	-	--
MSTRG.20217	RS31	serine/arginine-rich splicing factor RS31 isoform X1 [Medicago truncatula]	Genetic Information Processing	Transcription	ko03040//Spliceosome	K12893	-	-	-	--
MSTRG.20219	--	hypothetical protein MtrunA17_Chr3g0135501 [Medicago truncatula]	-	-	-	-	-	-	-	--
MSTRG.20221	--	-	-	-	-	-	-	-	-	--
MSTRG.20231	--	disease resistance protein RGA2-like [Trifolium pratense]	-	-	-	-	-	-	-	--
MSTRG.2024	--	-	-	-	-	-	-	-	-	--
MSTRG.20242	--	-	-	-	-	-	-	-	-	--
MSTRG.20253	TOC75	Protein TOC75-3 chloroplastic [Zea mays]	-	-	-	-	GO:0031355//integral component of plastid outer membrane;GO:0043234//protein complex	GO:0005488//binding;GO:0008320//protein transmembrane transporter activity	GO:0003006//developmental process involved in reproduction;GO:0006605//protein targeting;GO:0009653//anatomical structure morphogenesis;GO:0009657//plastid organization;GO:0009725//response to hormone;GO:0044743//intracellular protein transmembrane import	--
MSTRG.20254	BRCA1	protein BREAST CANCER SUSCEPTIBILITY 1 homolog isoform X1 [Medicago truncatula]	Genetic Information Processing	Replication and repair	ko03440//Homologous recombination	K10683	GO:0043231//intracellular membrane-bounded organelle	GO:0019787//ubiquitin-like protein transferase activity;GO:0046914//transition metal ion binding	GO:0006281//DNA repair;GO:0010468//regulation of gene expression;GO:0032446//protein modification by small protein conjugation;GO:0034645//cellular macromolecule biosynthetic process	--
MSTRG.20259	--	-	-	-	-	-	-	-	-	--
MSTRG.20260	--	-	-	-	-	-	-	-	-	--
MSTRG.20295	--	hypothetical protein MtrunA17_Chr4g0042631 [Medicago truncatula]	-	-	-	-	-	-	-	--
MSTRG.20299	--	RNA recognition motif [Medicago truncatula]	-	-	-	-	-	-	-	--
MSTRG.20322	--	-	-	-	-	-	-	-	-	--
MSTRG.20323	--	-	-	-	-	-	-	-	-	--
MSTRG.20328	--	F-box/kelch-repeat protein At3g23880 [Medicago truncatula]	-	-	-	-	-	-	-	--
MSTRG.20330	--	F-box protein [Medicago truncatula]	-	-	-	-	-	-	-	--
MSTRG.20336	SEC6	exocyst complex component SEC6 [Medicago truncatula]	-	-	-	-	GO:0005911//cell-cell junction;GO:0016020//membrane;GO:0030312//external encapsulating structure;GO:0043232//intracellular non-membrane-bounded organelle;GO:0043234//protein complex;GO:0044444//cytoplasmic part	GO:0005488//binding	GO:0000904//cell morphogenesis involved in differentiation;GO:0016192//vesicle-mediated transport;GO:0044707//single-multicellular organism process	--
MSTRG.20344	--	-	-	-	-	-	-	-	-	--
MSTRG.20346	GIP	formin-like protein 20 isoform X3 [Cicer arietinum]	Metabolism;Environmental Information Processing;Cellular Processes;Metabolism	Global and overview maps;Signal transduction;Transport and catabolism;Carbohydrate metabolism	ko01100//Metabolic pathways;ko04070//Phosphatidylinositol signaling system;ko04145//Phagosome;ko00562//Inositol phosphate metabolism	K00921;K00921;K00921;K00921	-	-	-	--
MSTRG.20347	--	-	-	-	-	-	-	-	-	--
MSTRG.20349	--	Ulp1 protease family, carboxy-terminal domain protein [Medicago truncatula]	-	-	-	-	-	-	-	--
MSTRG.20351	RAD51C	DNA repair protein RAD51 homolog 3 [Trifolium pratense]	Genetic Information Processing	Replication and repair	ko03440//Homologous recombination	K10870	GO:0043231//intracellular membrane-bounded organelle	GO:0032550//purine ribonucleoside binding;GO:0042623//ATPase activity, coupled;GO:0043566//structure-specific DNA binding	GO:0000724//double-strand break repair via homologous recombination;GO:0003006//developmental process involved in reproduction;GO:0006260//DNA replication;GO:0006305//DNA alkylation;GO:0006325//chromatin organization;GO:0006355//regulation of transcription, DNA-templated;GO:0006464//cellular protein modification process;GO:0006605//protein targeting;GO:0009314//response to radiation;GO:0016458//g…	--
MSTRG.20354	RE1	Seven transmembrane MLO family protein [Prunus dulcis]	-	-	-	-	-	-	-	--
MSTRG.20357	--	maternal effect embryo arrest protein [Trema orientale]	-	-	-	-	GO:0009536//plastid	-	-	--
MSTRG.20359	--	-	-	-	-	-	-	-	-	--
MSTRG.20360	--	-	-	-	-	-	-	-	-	--
MSTRG.20369	AOX1	ubiquinol oxidase 1a [Medicago truncatula]	-	-	-	-	GO:0019866//organelle inner membrane;GO:0031224//intrinsic component of membrane;GO:0043231//intracellular membrane-bounded organelle	GO:0016682//oxidoreductase activity, acting on diphenols and related substances as donors, oxygen as acceptor;GO:0043169//cation binding	GO:0006950//response to stress;GO:0007165//signal transduction;GO:0015980//energy derivation by oxidation of organic compounds	--
MSTRG.20379	LOS1	PREDICTED: elongation factor 2-like [Brassica oleracea var. oleracea] [Brassica oleracea]	-	-	-	-	-	GO:0008135//translation factor activity, RNA binding;GO:0017111//nucleoside-triphosphatase activity;GO:0032550//purine ribonucleoside binding	GO:0034645//cellular macromolecule biosynthetic process	--
MSTRG.20381	--	-	-	-	-	-	-	-	-	--
MSTRG.20384	--	valacyclovir hydrolase, putative [Medicago truncatula]	-	-	-	-	-	-	-	--
MSTRG.20389	SUCS	NB-ARC domain disease resistance protein [Medicago truncatula]	Metabolism;Metabolism;Metabolism	Global and overview maps;Global and overview maps;Carbohydrate metabolism	ko01100//Metabolic pathways;ko01110//Biosynthesis of secondary metabolites;ko00500//Starch and sucrose metabolism	K00695;K00695;K00695	-	GO:0035251//UDP-glucosyltransferase activity	GO:0005984//disaccharide metabolic process;GO:0044403//symbiosis, encompassing mutualism through parasitism	--
MSTRG.20390	MtrDRAFT_AC148918g15v1	N6-adenosine-methyltransferase MT-A70-like protein [Trifolium pratense]	-	-	-	-	GO:0043231//intracellular membrane-bounded organelle	GO:0008168//methyltransferase activity	GO:0032259//methylation	--
MSTRG.20392	--	N6-adenosine-methyltransferase MT-A70-like protein, partial [Mucuna pruriens]	-	-	-	-	GO:0009536//plastid;GO:0016604//nuclear body	GO:0003676//nucleic acid binding;GO:0008174//mRNA methyltransferase activity	GO:0001510//RNA methylation	--
MSTRG.20397	--	ubiquitin, partial [Trifolium repens]	-	-	-	-	-	-	-	--
MSTRG.20399	--	-	-	-	-	-	-	-	-	--
MSTRG.20406	GOS12	Golgi SNAP receptor complex member 1-2 [Medicago truncatula]	Genetic Information Processing	Folding, sorting and degradation	ko04130//SNARE interactions in vesicular transport	K08495	GO:0031090//organelle membrane;GO:0031224//intrinsic component of membrane;GO:0031984//organelle subcompartment;GO:0043231//intracellular membrane-bounded organelle;GO:0044444//cytoplasmic part	GO:0005515//protein binding	GO:0001101//response to acid chemical;GO:0008104//protein localization;GO:0016482//cytoplasmic transport;GO:0030243//cellulose metabolic process;GO:0048193//Golgi vesicle transport;GO:0061024//membrane organization	--
MSTRG.20410	--	-	-	-	-	-	-	-	-	--
MSTRG.20414	--	E3 ubiquitin-protein ligase [Vigna unguiculata]	-	-	-	-	-	-	-	--
MSTRG.20428	--	interaptin-like isoform X2 [Cicer arietinum]	-	-	-	-	-	-	-	--
MSTRG.20430	--	-	-	-	-	-	-	-	-	--
MSTRG.20433	--	hypothetical protein MtrunA17_Chr8g0389951 [Medicago truncatula]	-	-	-	-	-	-	-	--
MSTRG.20439	SPS2	solanesyl diphosphate synthase 1, chloroplastic [Medicago truncatula]	Metabolism;Metabolism	Global and overview maps;Metabolism of terpenoids and polyketides	ko01110//Biosynthesis of secondary metabolites;ko00900//Terpenoid backbone biosynthesis	K05356;K05356	GO:0009536//plastid	GO:0016765//transferase activity, transferring alkyl or aryl (other than methyl) groups;GO:0043169//cation binding	GO:0006720//isoprenoid metabolic process;GO:0006743//ubiquinone metabolic process;GO:1901663//quinone biosynthetic process	--
MSTRG.20441	--	protein FAR1-RELATED SEQUENCE 5-like [Medicago truncatula]	-	-	-	-	-	-	-	--
MSTRG.20445	UGLYAH	ureidoglycine aminohydrolase, partial [Trifolium pratense]	Metabolism;Metabolism	Global and overview maps;Nucleotide metabolism	ko01100//Metabolic pathways;ko00230//Purine metabolism	K14977;K14977	GO:0043231//intracellular membrane-bounded organelle	GO:0001071//nucleic acid binding transcription factor activity;GO:0016813//hydrolase activity, acting on carbon-nitrogen (but not peptide) bonds, in linear amidines;GO:0043169//cation binding	GO:0000255//allantoin metabolic process;GO:0005982//starch metabolic process;GO:0005984//disaccharide metabolic process;GO:0009112//nucleobase metabolic process;GO:0009893//positive regulation of metabolic process;GO:0010468//regulation of gene expression	--
MSTRG.20447	--	NAC domain-containing protein 92 [Medicago truncatula]	-	-	-	-	GO:0043231//intracellular membrane-bounded organelle	-	GO:0010468//regulation of gene expression;GO:0034645//cellular macromolecule biosynthetic process	--
MSTRG.20469	--	protein MAINTENANCE OF MERISTEMS-like [Medicago truncatula]	-	-	-	-	-	GO:0016740//transferase activity	-	--
MSTRG.20471	--	non-specific lipid-transfer protein 5 isoform X2 [Medicago truncatula]	-	-	-	-	-	-	-	--
MSTRG.20477	--	-	-	-	-	-	-	-	-	--
MSTRG.20483	--	-	-	-	-	-	-	-	-	--
MSTRG.20493	LPA3	protein LOW PSII ACCUMULATION 3, chloroplastic [Medicago truncatula]	-	-	-	-	GO:0009532//plastid stroma;GO:0044434//chloroplast part	-	GO:0008652//cellular amino acid biosynthetic process;GO:0009725//response to hormone;GO:0043623//cellular protein complex assembly	--
MSTRG.20507	--	glycine dehydrogenase (decarboxylating), mitochondrial [Medicago truncatula]	-	-	-	-	GO:0005576//extracellular region;GO:0009526//plastid envelope;GO:0009532//plastid stroma;GO:0031976//plastid thylakoid	GO:0016642//oxidoreductase activity, acting on the CH-NH2 group of donors, disulfide as acceptor;GO:0032550//purine ribonucleoside binding	GO:0000097//sulfur amino acid biosynthetic process;GO:0005982//starch metabolic process;GO:0005984//disaccharide metabolic process;GO:0006090//pyruvate metabolic process;GO:0006355//regulation of transcription, DNA-templated;GO:0006546//glycine catabolic process;GO:0006633//fatty acid biosynthetic process;GO:0006739//NADP metabolic process;GO:0006779//porphyrin-containing compound biosynthetic pr…	--
MSTRG.20513	--	RNA polymerase II C-terminal domain phosphatase 3-like protein [Trifolium pratense]	-	-	-	-	-	-	-	--
MSTRG.20517	--	prosaposin [Medicago truncatula]	-	-	-	-	GO:0043231//intracellular membrane-bounded organelle	-	GO:0006625//protein targeting to peroxisome;GO:0006970//response to osmotic stress;GO:0009062//fatty acid catabolic process;GO:0070838//divalent metal ion transport	--
MSTRG.20519	--	CBS domain-containing protein cbscbspb5-like, partial [Trifolium pratense]	-	-	-	-	-	-	-	--
MSTRG.2053	--	Magnesium transporter 2 isoform 2 [Senna tora]	-	-	-	-	-	GO:0016787//hydrolase activity	-	--
MSTRG.20530	--	-	-	-	-	-	-	-	-	--
MSTRG.20531	--	-	-	-	-	-	-	-	-	--
MSTRG.20534	PILS3	protein PIN-LIKES 7 [Medicago truncatula]	-	-	-	-	-	-	GO:0044763//single-organism cellular process	--
MSTRG.20542	4CLL9	4-coumarate--CoA ligase-like 9 isoform X1 [Medicago truncatula]	-	-	-	-	GO:0042579//microbody	GO:0016405//CoA-ligase activity;GO:0016408//C-acyltransferase activity;GO:0016491//oxidoreductase activity	GO:0006631//fatty acid metabolic process;GO:0009694//jasmonic acid metabolic process;GO:0009850//auxin metabolic process;GO:0072330//monocarboxylic acid biosynthetic process	--
MSTRG.20545	At1g33530	F-box/kelch-repeat protein At3g06240 [Medicago truncatula]	-	-	-	-	-	-	-	--
MSTRG.20557	--	hypothetical protein TSUD_181560 [Trifolium subterraneum]	-	-	-	-	-	-	-	--
MSTRG.20558	--	-	-	-	-	-	-	-	-	--
MSTRG.20560	--	spindle pole body component 110 isoform X2 [Arachis hypogaea]	-	-	-	-	-	-	-	--
MSTRG.20564	--	-	-	-	-	-	-	-	-	--
MSTRG.20568	--	protein ALP1-like [Arachis ipaensis]	-	-	-	-	-	-	-	--
MSTRG.20570	--	-	-	-	-	-	-	-	-	--
MSTRG.20571	--	-	-	-	-	-	-	-	-	--
MSTRG.20574	--	hypothetical protein MTR_4g103565 [Medicago truncatula]	-	-	-	-	-	-	-	--
MSTRG.20578	DRG3	Developmentally-regulated gtp-binding protein 1-like protein, partial [Thalictrum thalictroides]	-	-	-	-	GO:0044444//cytoplasmic part	GO:0017111//nucleoside-triphosphatase activity;GO:0032550//purine ribonucleoside binding	-	--
MSTRG.20585	--	ribonuclease H [Trifolium pratense]	-	-	-	-	-	-	-	--
MSTRG.20586	--	-	-	-	-	-	-	-	-	--
MSTRG.20587	--	hypothetical protein MtrunA17_Chr6g0470871 [Medicago truncatula]	-	-	-	-	-	-	-	--
MSTRG.20597	--	-	-	-	-	-	-	-	-	--
MSTRG.20602	--	Elongation factor [Salix suchowensis]	-	-	-	-	GO:0009536//plastid	-	-	--
MSTRG.20605	--	interaptin-like isoform X5 [Cicer arietinum]	-	-	-	-	-	-	GO:0006839//mitochondrial transport	--
MSTRG.20607	--	nuclear transport factor 2 and RNA recognition motif protein [Medicago truncatula]	-	-	-	-	GO:0005622//intracellular	GO:0097159//organic cyclic compound binding	GO:0051234//establishment of localization;GO:0071555//cell wall organization	--
MSTRG.20608	--	nuclear transport factor 2 and RNA recognition motif protein [Medicago truncatula]	-	-	-	-	GO:0044464//cell part	GO:0097159//organic cyclic compound binding	GO:0051234//establishment of localization	--
MSTRG.2062	--	uncharacterized serine-rich protein C215.13-like isoform X2 [Arachis duranensis]	-	-	-	-	GO:0043231//intracellular membrane-bounded organelle	-	-	--
MSTRG.20628	--	-	-	-	-	-	-	-	-	--
MSTRG.20629	--	hypothetical protein MTR_8g467120 [Medicago truncatula]	-	-	-	-	-	-	-	--
MSTRG.20631	--	-	-	-	-	-	-	-	-	--
MSTRG.20647	--	F-box/LRR-repeat protein At3g26922-like [Cicer arietinum]	-	-	-	-	-	-	-	--
MSTRG.20648	--	Ferulic acid 5-hydroxylase 1 [Spatholobus suberectus]	-	-	-	-	GO:0043231//intracellular membrane-bounded organelle	-	-	--
MSTRG.20649	--	lamin-like protein [Trifolium pratense]	-	-	-	-	-	-	-	--
MSTRG.20650	--	very-long-chain (3R)-3-hydroxyacyl-CoA dehydratase 2 [Medicago truncatula]	Metabolism;Metabolism;Metabolism;Metabolism;Metabolism	Global and overview maps;Global and overview maps;Global and overview maps;Lipid metabolism;Lipid metabolism	ko01100//Metabolic pathways;ko01110//Biosynthesis of secondary metabolites;ko01212//Fatty acid metabolism;ko00062//Fatty acid elongation;ko01040//Biosynthesis of unsaturated fatty acids	K10703;K10703;K10703;K10703;K10703	-	-	-	--
MSTRG.20651	--	-	-	-	-	-	-	-	-	--
MSTRG.20661	--	proteinase inhibitor PSI-1.2 [Medicago truncatula]	-	-	-	-	-	-	-	--
MSTRG.20686	--	hypothetical protein MTR_1325s0020 [Medicago truncatula]	-	-	-	-	-	-	-	--
MSTRG.20687	--	alkane hydroxylase MAH1-like [Abrus precatorius]	-	-	-	-	-	-	-	--
MSTRG.2069	--	F-box protein At2g21930 [Medicago truncatula]	-	-	-	-	-	-	-	--
MSTRG.20690	--	uncharacterized protein LOC120580623 [Medicago truncatula]	-	-	-	-	-	-	-	--
MSTRG.2070	--	U-box domain-containing protein 7 [Medicago truncatula]	-	-	-	-	-	-	-	--
MSTRG.20704	--	-	-	-	-	-	-	-	-	--
MSTRG.20712	--	-	-	-	-	-	-	-	-	--
MSTRG.20715	--	-	-	-	-	-	-	-	-	--
MSTRG.20716	--	-	-	-	-	-	-	-	-	--
MSTRG.20732	--	uncharacterized protein LOC11433111 [Medicago truncatula]	-	-	-	-	-	-	-	--
MSTRG.20733	DMT1	DNA (cytosine-5)-methyltransferase [Medicago truncatula]	Metabolism;Metabolism	Global and overview maps;Amino acid metabolism	ko01100//Metabolic pathways;ko00270//Cysteine and methionine metabolism	K00558;K00558	GO:0043231//intracellular membrane-bounded organelle	GO:0005488//binding;GO:0008757//S-adenosylmethionine-dependent methyltransferase activity	GO:0000281//mitotic cytokinesis;GO:0006260//DNA replication;GO:0009292//genetic transfer;GO:0009909//regulation of flower development;GO:0016458//gene silencing;GO:0032776//DNA methylation on cytosine;GO:0034968//histone lysine methylation	--
MSTRG.20734	At5g47840	adenylate kinase, chloroplastic [Medicago truncatula]	Metabolism;Metabolism;Metabolism;Metabolism	Global and overview maps;Global and overview maps;Nucleotide metabolism;Metabolism of cofactors and vitamins	ko01100//Metabolic pathways;ko01110//Biosynthesis of secondary metabolites;ko00230//Purine metabolism;ko00730//Thiamine metabolism	K00939;K00939;K00939;K00939	GO:0009532//plastid stroma	GO:0016776//phosphotransferase activity, phosphate group as acceptor;GO:0019205//nucleobase-containing compound kinase activity;GO:0032550//purine ribonucleoside binding	GO:0006468//protein phosphorylation;GO:0009117//nucleotide metabolic process;GO:0016109//tetraterpenoid biosynthetic process;GO:0032774//RNA biosynthetic process;GO:0032844//regulation of homeostatic process;GO:0043269//regulation of ion transport	--
MSTRG.2074	--	interaptin-like isoform X2 [Cicer arietinum]	-	-	-	-	-	-	-	--
MSTRG.2075	--	hypothetical protein L195_g031255, partial [Trifolium pratense]	-	-	-	-	-	-	-	--
MSTRG.20750	RH28	DEAD-box ATP-dependent RNA helicase 28 [Medicago truncatula]	-	-	-	-	-	GO:0003676//nucleic acid binding;GO:0032550//purine ribonucleoside binding;GO:0042623//ATPase activity, coupled	-	--
MSTRG.20754	--	Retrovirus-related Pol polyprotein from transposon TNT 1-94 [Cajanus cajan]	Cellular Processes	Transport and catabolism	ko04144//Endocytosis	K01528	-	-	-	--
MSTRG.20757	--	-	-	-	-	-	-	-	-	--
MSTRG.20766	--	B3 DNA-binding domain protein [Medicago truncatula]	-	-	-	-	-	-	-	--
MSTRG.20769	--	Ent-kaurene synthase [Medicago truncatula]	Metabolism;Metabolism;Metabolism	Global and overview maps;Global and overview maps;Metabolism of terpenoids and polyketides	ko01100//Metabolic pathways;ko01110//Biosynthesis of secondary metabolites;ko00904//Diterpenoid biosynthesis	K04121;K04121;K04121	GO:0009532//plastid stroma	GO:0010333//terpene synthase activity;GO:0043169//cation binding	GO:0009685//gibberellin metabolic process;GO:0010476//gibberellin mediated signaling pathway;GO:0044085//cellular component biogenesis	--
MSTRG.20773	--	Ulp1 protease family, carboxy-terminal domain protein, partial [Medicago truncatula]	-	-	-	-	-	GO:0070011//peptidase activity, acting on L-amino acid peptides	-	--
MSTRG.20777	--	sucrose-phosphate synthase-like protein, partial [Trifolium pratense]	-	-	-	-	-	-	-	--
MSTRG.20780	--	hypothetical protein MTR_0317s0030 [Medicago truncatula]	-	-	-	-	-	-	-	--
MSTRG.20793	--	Oral cancer-overexpressed protein 1-like isoform D [Glycine soja]	-	-	-	-	-	-	GO:0009987//cellular process	--
MSTRG.20795	--	low affinity inorganic phosphate transporter 1 [Medicago truncatula]	-	-	-	-	-	-	-	--
MSTRG.20799	At3g17420	receptor-like kinase plant [Medicago truncatula]	-	-	-	-	-	-	-	--
MSTRG.20802	--	-	-	-	-	-	-	-	-	--
MSTRG.20806	--	XH/XS domain protein, partial [Trifolium pratense]	-	-	-	-	-	-	-	--
MSTRG.20810	--	Cyclin-like F-box [Medicago truncatula]	-	-	-	-	-	-	-	--
MSTRG.20812	--	Cyclin-like F-box [Medicago truncatula]	-	-	-	-	-	-	-	--
MSTRG.20817	ZIFL1	viral movement protein [Medicago truncatula]	-	-	-	-	-	-	-	--
MSTRG.20826	--	cca tRNA nucleotidyltransferase mitochondrial-like [Trifolium pratense]	-	-	-	-	GO:0009536//plastid	GO:0070566//adenylyltransferase activity	GO:0006399//tRNA metabolic process;GO:0009606//tropism;GO:0010467//gene expression	--
MSTRG.20831	--	-	-	-	-	-	-	-	-	--
MSTRG.20841	--	ubiquitin-conjugating enzyme [Medicago truncatula]	Genetic Information Processing	Translation	ko03015//mRNA surveillance pathway	K15544	-	-	-	--
MSTRG.20842	--	ubiquitin-conjugating enzyme [Medicago truncatula]	Genetic Information Processing	Translation	ko03015//mRNA surveillance pathway	K15544	-	-	-	--
MSTRG.20844	--	DNA binding protein, partial [Trifolium pratense]	Genetic Information Processing	Transcription	ko03020//RNA polymerase	K03026	-	-	-	--
MSTRG.20852	--	hypothetical protein MtrunA17_Chr7g0226981 [Medicago truncatula]	-	-	-	-	-	-	-	--
MSTRG.20854	--	-	-	-	-	-	-	-	-	--
MSTRG.20855	APX1	long chain acyl-CoA synthetase 1-like isoform X1 [Medicago truncatula]	Metabolism;Cellular Processes;Metabolism;Metabolism;Metabolism	Global and overview maps;Transport and catabolism;Global and overview maps;Lipid metabolism;Lipid metabolism	ko01100//Metabolic pathways;ko04146//Peroxisome;ko01212//Fatty acid metabolism;ko00061//Fatty acid biosynthesis;ko00071//Fatty acid degradation	K01897;K01897;K01897;K01897;K01897	-	GO:0015645//fatty acid ligase activity	-	--
MSTRG.20858	--	-	-	-	-	-	-	-	-	--
MSTRG.2086	--	hypothetical protein MTR_3g037620 [Medicago truncatula]	-	-	-	-	-	-	-	--
MSTRG.20860	--	-	-	-	-	-	-	-	-	--
MSTRG.20861	CXIP4	CAX-interacting protein 4 [Trifolium pratense]	-	-	-	-	-	-	-	--
MSTRG.20865	--	-	-	-	-	-	-	-	-	--
MSTRG.20873	--	-	-	-	-	-	-	-	-	--
MSTRG.20879	--	-	-	-	-	-	-	-	-	--
MSTRG.2088	--	Contains similarity to Chlamydia outer membrane protein, related [Medicago truncatula]	-	-	-	-	-	-	-	--
MSTRG.20881	--	RALF-like protein [Medicago truncatula]	-	-	-	-	-	-	-	--
MSTRG.20886	--	RALF-like protein [Medicago truncatula]	-	-	-	-	-	-	-	--
MSTRG.20891	--	RALF-like protein [Medicago truncatula]	-	-	-	-	-	-	-	--
MSTRG.20896	ECH	Golgi apparatus membrane protein-like protein ECHIDNA isoform X1 [Vigna unguiculata]	-	-	-	-	GO:0005769//early endosome;GO:0031224//intrinsic component of membrane;GO:0031984//organelle subcompartment	-	GO:0000902//cell morphogenesis;GO:0006996//organelle organization;GO:0015031//protein transport	--
MSTRG.20899	--	-	-	-	-	-	-	-	-	--
MSTRG.20903	--	-	-	-	-	-	-	-	-	--
MSTRG.20911	--	-	-	-	-	-	-	-	-	--
MSTRG.20928	--	RALF-like protein [Medicago truncatula]	-	-	-	-	-	-	-	--
MSTRG.20945	NRPB11	DNA-directed RNA polymerases II, IV and V subunit 11 [Trifolium pratense]	Genetic Information Processing	Transcription	ko03020//RNA polymerase	K03008	GO:0044451//nucleoplasm part;GO:0055029//nuclear DNA-directed RNA polymerase complex	GO:0003676//nucleic acid binding;GO:0005515//protein binding;GO:0034062//RNA polymerase activity	GO:0000097//sulfur amino acid biosynthetic process;GO:0006351//transcription, DNA-templated;GO:0008380//RNA splicing;GO:0009791//post-embryonic development;GO:0019941//modification-dependent protein catabolic process;GO:0035966//response to topologically incorrect protein;GO:0043094//cellular metabolic compound salvage;GO:0043248//proteasome assembly;GO:0045087//innate immune response	--
MSTRG.20962	NRPB11	DNA-directed RNA polymerases II, IV and V subunit 11 [Trifolium pratense]	Genetic Information Processing	Transcription	ko03020//RNA polymerase	K03008	GO:0044451//nucleoplasm part;GO:0055029//nuclear DNA-directed RNA polymerase complex	GO:0003676//nucleic acid binding;GO:0005515//protein binding;GO:0034062//RNA polymerase activity	GO:0000097//sulfur amino acid biosynthetic process;GO:0006351//transcription, DNA-templated;GO:0008380//RNA splicing;GO:0009791//post-embryonic development;GO:0019941//modification-dependent protein catabolic process;GO:0035966//response to topologically incorrect protein;GO:0043094//cellular metabolic compound salvage;GO:0043248//proteasome assembly;GO:0045087//innate immune response	--
MSTRG.2097	--	zinc finger MYM-type protein 1-like [Medicago truncatula]	-	-	-	-	-	-	-	--
MSTRG.2098	BHLH104	transcription factor bHLH104 [Medicago truncatula]	-	-	-	-	GO:0043231//intracellular membrane-bounded organelle	GO:0001071//nucleic acid binding transcription factor activity;GO:0003676//nucleic acid binding;GO:0005515//protein binding	GO:0010468//regulation of gene expression;GO:0034645//cellular macromolecule biosynthetic process	--
MSTRG.20985	--	-	-	-	-	-	-	-	-	--
MSTRG.20991	--	-	-	-	-	-	-	-	-	--
MSTRG.21003	--	hypothetical protein MTR_7g010570 [Medicago truncatula]	-	-	-	-	-	-	-	--
MSTRG.21004	--	Autophagy-related protein [Actinidia chinensis var. chinensis] [Actinidia chinensis]	-	-	-	-	-	-	-	--
MSTRG.21005	RLF	cytochrome b5 domain-containing protein RLF [Medicago truncatula]	-	-	-	-	GO:0044444//cytoplasmic part	GO:0043169//cation binding	GO:0009791//post-embryonic development	--
MSTRG.21007	--	-	-	-	-	-	-	-	-	--
MSTRG.21020	--	uncharacterized protein LOC112418572 [Medicago truncatula]	-	-	-	-	-	-	-	--
MSTRG.21021	--	-	-	-	-	-	-	-	-	--
MSTRG.2103	--	nucleobase-ascorbate transporter-like protein [Medicago truncatula]	-	-	-	-	-	-	GO:0051234//establishment of localization	--
MSTRG.21034	HAK5	potassium transporter 5 [Medicago truncatula]	-	-	-	-	GO:0016020//membrane	-	GO:0030001//metal ion transport	--
MSTRG.21042	--	-	-	-	-	-	-	-	-	--
MSTRG.21043	--	-	-	-	-	-	-	-	-	--
MSTRG.21051	--	-	-	-	-	-	-	-	-	--
MSTRG.21055	slx1	structure-specific endonuclease subunit slx1 isoform X1 [Medicago truncatula]	-	-	-	-	GO:0043231//intracellular membrane-bounded organelle	GO:0004518//nuclease activity	GO:0006259//DNA metabolic process	--
MSTRG.21057	--	hypothetical protein MTR_1g037410 [Medicago truncatula]	-	-	-	-	-	-	-	--
MSTRG.21063	--	histone deacetylase 19 [Medicago truncatula]	-	-	-	-	-	-	-	--
MSTRG.21071	--	-	-	-	-	-	-	-	-	--
MSTRG.21073	CKX6	cytokinin dehydrogenase 6 isoform X1 [Medicago truncatula]	Metabolism	Metabolism of terpenoids and polyketides	ko00908//Zeatin biosynthesis	K00279	GO:0043231//intracellular membrane-bounded organelle	GO:0000166//nucleotide binding;GO:0016616//oxidoreductase activity, acting on the CH-OH group of donors, NAD or NADP as acceptor;GO:0016645//oxidoreductase activity, acting on the CH-NH group of donors	GO:0009690//cytokinin metabolic process;GO:0010087//phloem or xylem histogenesis;GO:0044260//cellular macromolecule metabolic process;GO:0044710//single-organism metabolic process	--
MSTRG.21075	--	hypothetical protein MTR_4g103565 [Medicago truncatula]	-	-	-	-	-	-	-	--
MSTRG.21078	--	-	-	-	-	-	-	-	-	--
MSTRG.21094	--	-	-	-	-	-	-	-	-	--
MSTRG.21095	--	Ulp1 protease family, carboxy-terminal domain protein [Medicago truncatula]	-	-	-	-	-	-	-	--
MSTRG.21096	--	-	-	-	-	-	-	-	-	--
MSTRG.21097	--	-	-	-	-	-	-	-	-	--
MSTRG.21103	EFTS	elongation factor Ts, mitochondrial-like isoform X3 [Trifolium pratense]	-	-	-	-	GO:0043231//intracellular membrane-bounded organelle	GO:0008135//translation factor activity, RNA binding	GO:0010467//gene expression;GO:0034645//cellular macromolecule biosynthetic process	--
MSTRG.21108	TOP1B	DNA topoisomerase 1 alpha [Medicago truncatula]	-	-	-	-	-	-	-	--
MSTRG.21120	--	acyl-CoA N-acyltransferase (NAT) family protein [Medicago truncatula]	-	-	-	-	-	GO:0016746//transferase activity, transferring acyl groups	GO:0008152//metabolic process	--
MSTRG.21127	--	hypothetical protein CR513_43037, partial [Mucuna pruriens]	-	-	-	-	-	-	-	--
MSTRG.21134	--	transmembrane protein, putative, partial [Medicago truncatula]	-	-	-	-	-	-	-	--
MSTRG.21139	--	-	-	-	-	-	-	-	-	--
MSTRG.21141	--	receptor-like protein 7 [Trifolium pratense]	-	-	-	-	-	-	-	--
MSTRG.21142	--	-	-	-	-	-	-	-	-	--
MSTRG.21143	GRF3	growth-regulating factor 4 [Medicago truncatula]	-	-	-	-	GO:0043231//intracellular membrane-bounded organelle	GO:0016817//hydrolase activity, acting on acid anhydrides	GO:0010468//regulation of gene expression	--
MSTRG.21146	--	serine-rich adhesin for platelets-like protein [Trifolium pratense]	-	-	-	-	-	-	-	--
MSTRG.21148	GAPC2	glyceraldehyde-3-phosphate dehydrogenase, cytosolic isoform X2 [Medicago truncatula]	Metabolism;Metabolism;Metabolism;Metabolism;Metabolism;Metabolism	Global and overview maps;Global and overview maps;Global and overview maps;Global and overview maps;Carbohydrate metabolism;Energy metabolism	ko01100//Metabolic pathways;ko01110//Biosynthesis of secondary metabolites;ko01200//Carbon metabolism;ko01230//Biosynthesis of amino acids;ko00010//Glycolysis / Gluconeogenesis;ko00710//Carbon fixation in photosynthetic organisms	K00134;K00134;K00134;K00134;K00134;K00134	GO:0005911//cell-cell junction;GO:0009536//plastid;GO:0016020//membrane;GO:0030312//external encapsulating structure;GO:0042579//microbody;GO:0043232//intracellular non-membrane-bounded organelle	GO:0000166//nucleotide binding;GO:0016620//oxidoreductase activity, acting on the aldehyde or oxo group of donors, NAD or NADP as acceptor;GO:0046914//transition metal ion binding	GO:0006006//glucose metabolic process;GO:0006090//pyruvate metabolic process;GO:0006739//NADP metabolic process;GO:0006970//response to osmotic stress;GO:0006996//organelle organization;GO:0009617//response to bacterium;GO:0010038//response to metal ion;GO:0019758//glycosinolate biosynthetic process;GO:0032879//regulation of localization;GO:0042044//fluid transport;GO:0051603//proteolysis involve…	--
MSTRG.21151	--	-	-	-	-	-	-	-	-	--
MSTRG.21155	--	-	-	-	-	-	-	-	-	--
MSTRG.21156	--	cell wall protein DAN4-like isoform X2 [Medicago truncatula]	-	-	-	-	-	-	-	--
MSTRG.21162	FMO1	flavin-binding monooxygenase-like protein [Medicago truncatula]	-	-	-	-	-	GO:0000166//nucleotide binding;GO:0016709//oxidoreductase activity, acting on paired donors, with incorporation or reduction of molecular oxygen, NAD(P)H as one donor, and incorporation of one atom of oxygen	GO:0044710//single-organism metabolic process	--
MSTRG.21163	UXS3	UDP-glucuronic acid decarboxylase 5-like isoform X3 [Abrus precatorius]	Metabolism;Metabolism	Global and overview maps;Carbohydrate metabolism	ko01100//Metabolic pathways;ko00520//Amino sugar and nucleotide sugar metabolism	K08678;K08678	-	GO:0016831//carboxy-lyase activity;GO:0048037//cofactor binding	-	--
MSTRG.21168	Os05g0583200	zinc finger BED domain-containing protein DAYSLEEPER-like [Glycine soja]	-	-	-	-	-	GO:0005515//protein binding	-	--
MSTRG.21170	--	Nuclear-pore anchor [Vigna angularis]	Genetic Information Processing	Translation	ko03013//Nucleocytoplasmic transport	K09291	GO:0005911//cell-cell junction;GO:0009536//plastid;GO:0012505//endomembrane system;GO:0043232//intracellular non-membrane-bounded organelle;GO:0044422//organelle part;GO:0044423//virion part	GO:0005488//binding	GO:0006406//mRNA export from nucleus;GO:0006886//intracellular protein transport;GO:0007017//microtubule-based process;GO:0009909//regulation of flower development;GO:0033233//regulation of protein sumoylation;GO:0048437//floral organ development	--
MSTRG.2118	SKI2	protein SEMI-ROLLED LEAF 2-like isoform X1 [Trifolium pratense]	-	-	-	-	-	-	-	--
MSTRG.21194	--	hypothetical protein MTR_7g101000 [Medicago truncatula]	-	-	-	-	-	-	-	--
MSTRG.2120	--	-	-	-	-	-	-	-	-	--
MSTRG.21200	--	hypothetical protein MTR_4g126990 [Medicago truncatula]	-	-	-	-	-	-	-	--
MSTRG.21222	PAP27	probable inactive purple acid phosphatase 27 [Medicago truncatula]	-	-	-	-	-	GO:0003824//catalytic activity;GO:0043169//cation binding	GO:0006796//phosphate-containing compound metabolic process	--
MSTRG.21223	--	probable inactive purple acid phosphatase 27 [Medicago truncatula]	-	-	-	-	-	-	-	--
MSTRG.21227	--	uncharacterized protein LOC112419043 [Medicago truncatula]	-	-	-	-	-	-	-	--
MSTRG.21234	--	probable galactinol--sucrose galactosyltransferase 2 [Abrus precatorius]	-	-	-	-	-	-	-	--
MSTRG.21240	--	ribonuclease-like storage protein [Trifolium pratense]	-	-	-	-	-	-	-	--
MSTRG.21243	ULT1	protein ULTRAPETALA 1 [Medicago truncatula]	-	-	-	-	GO:0043231//intracellular membrane-bounded organelle;GO:0044444//cytoplasmic part	-	GO:0009909//regulation of flower development;GO:0010075//regulation of meristem growth;GO:0010468//regulation of gene expression;GO:0034645//cellular macromolecule biosynthetic process	--
MSTRG.21244	CHR28	helicase-like transcription factor CHR28 [Camellia sinensis]	-	-	-	-	-	GO:0017111//nucleoside-triphosphatase activity;GO:0032550//purine ribonucleoside binding;GO:0046914//transition metal ion binding	-	--
MSTRG.21249	--	Aspartate--tRNA(Asp/Asn) ligase [Actinidia chinensis var. chinensis] [Actinidia chinensis]	-	-	-	-	-	-	GO:0043094//cellular metabolic compound salvage	--
MSTRG.21254	--	zinc finger MYM-type protein 1-like [Medicago truncatula]	-	-	-	-	-	-	-	--
MSTRG.21260	APX1	L-ascorbate peroxidase 1, cytosolic [Zea mays]	Metabolism;Metabolism;Metabolism	Global and overview maps;Metabolism of other amino acids;Carbohydrate metabolism	ko01100//Metabolic pathways;ko00480//Glutathione metabolism;ko00053//Ascorbate and aldarate metabolism	K00434;K00434;K00434	GO:0005911//cell-cell junction;GO:0009532//plastid stroma;GO:0016020//membrane;GO:0030312//external encapsulating structure	GO:0004601//peroxidase activity;GO:0043169//cation binding;GO:0046906//tetrapyrrole binding	GO:0000302//response to reactive oxygen species;GO:0003006//developmental process involved in reproduction;GO:0006006//glucose metabolic process;GO:0006090//pyruvate metabolic process;GO:0006498//N-terminal protein lipidation;GO:0006575//cellular modified amino acid metabolic process;GO:0006595//polyamine metabolic process;GO:0006725//cellular aromatic compound metabolic process;GO:0006970//respo…	--
MSTRG.21264	--	-	-	-	-	-	-	-	-	--
MSTRG.21266	--	-	-	-	-	-	-	-	-	--
MSTRG.21274	--	-	-	-	-	-	-	-	-	--
MSTRG.2128	PGR5	protein PROTON GRADIENT REGULATION 5, chloroplastic [Medicago truncatula]	-	-	-	-	GO:0031976//plastid thylakoid;GO:0044434//chloroplast part	-	GO:0006950//response to stress;GO:0009639//response to red or far red light;GO:0009642//response to light intensity;GO:0009767//photosynthetic electron transport chain;GO:0034285//response to disaccharide;GO:0043269//regulation of ion transport	--
MSTRG.21280	--	mariner transposase [Senna tora]	-	-	-	-	-	-	-	--
MSTRG.21282	--	prostatic spermine-binding protein [Medicago truncatula]	-	-	-	-	-	-	-	--
MSTRG.21283	--	hypothetical protein MTR_6g055835 [Medicago truncatula]	-	-	-	-	-	-	-	--
MSTRG.21304	--	-	-	-	-	-	-	-	-	--
MSTRG.21310	--	uncharacterized protein LOC25479982 [Medicago truncatula]	-	-	-	-	-	-	-	--
MSTRG.21312	--	uncharacterized protein LOC120580222 [Medicago truncatula]	-	-	-	-	-	-	-	--
MSTRG.21315	--	uncharacterized protein LOC112418572 [Medicago truncatula]	-	-	-	-	-	-	-	--
MSTRG.21317	--	secreted RxLR effector protein 161-like [Trifolium pratense]	-	-	-	-	GO:0043231//intracellular membrane-bounded organelle	-	-	--
MSTRG.21320	--	protein DDB_G0276689 isoform X3 [Medicago truncatula]	-	-	-	-	-	-	GO:0048511//rhythmic process	--
MSTRG.21333	--	hypothetical protein MTR_5g032710 [Medicago truncatula]	-	-	-	-	-	-	-	--
MSTRG.2134	--	kinesin-like protein KIN-14R isoform X1 [Medicago truncatula]	-	-	-	-	-	-	-	--
MSTRG.21346	--	FASCICLIN arabinogalactan protein [Salix suchowensis]	-	-	-	-	-	-	-	--
MSTRG.21351	At3g22104	BTB/POZ domain-containing protein At3g22104 isoform X2 [Trifolium pratense]	-	-	-	-	-	-	-	--
MSTRG.21358	XTH9	xyloglucan endotransglucosylase/hydrolase protein 9 [Medicago truncatula]	-	-	-	-	GO:0005576//extracellular region;GO:0030312//external encapsulating structure	GO:0016758//transferase activity, transferring hexosyl groups;GO:0016787//hydrolase activity	GO:0044042//glucan metabolic process;GO:0045229//external encapsulating structure organization;GO:0048509//regulation of meristem development	--
MSTRG.21363	--	-	-	-	-	-	-	-	-	--
MSTRG.21371	--	replication factor-A carboxy-terminal domain protein [Medicago truncatula]	-	-	-	-	-	-	-	--
MSTRG.21387	GLXI	lactoylglutathione lyase isoform X1 [Glycine max]	Metabolism;Metabolism	Global and overview maps;Carbohydrate metabolism	ko01100//Metabolic pathways;ko00620//Pyruvate metabolism	K01759;K01759	-	-	-	--
MSTRG.2139	UBP1B	tRNA-splicing endonuclease subunit Sen54 [Trifolium pratense]	-	-	-	-	-	-	-	--
MSTRG.21390	--	hypothetical protein MtrunA17_Chr6g0473821 [Medicago truncatula]	-	-	-	-	-	-	-	--
MSTRG.21400	--	gag-pol polyprotein [Trifolium pratense]	-	-	-	-	-	-	-	--
MSTRG.21408	--	-	-	-	-	-	-	-	-	--
MSTRG.21409	--	-	-	-	-	-	-	-	-	--
MSTRG.21414	--	Zinc finger MYM-type protein 1 [Glycine max]	-	-	-	-	-	-	-	--
MSTRG.21415	--	transmembrane protein, putative [Medicago truncatula]	-	-	-	-	-	-	-	--
MSTRG.21420	RRP6L3	protein RRP6-like 3 isoform X1 [Medicago truncatula]	-	-	-	-	GO:0044464//cell part	GO:0004527//exonuclease activity;GO:0097159//organic cyclic compound binding	GO:0090304//nucleic acid metabolic process	--
MSTRG.2143	RPL4	60S ribosomal protein L4 [Medicago truncatula]	Genetic Information Processing	Translation	ko03010//Ribosome	K02930	GO:0030529//intracellular ribonucleoprotein complex	GO:0005198//structural molecule activity	GO:0010467//gene expression	--
MSTRG.21432	RPL30	60S ribosomal protein L30 [Cajanus cajan]	Genetic Information Processing	Translation	ko03010//Ribosome	K02908	GO:0009536//plastid;GO:0015934//large ribosomal subunit	GO:0005198//structural molecule activity	GO:0010467//gene expression	--
MSTRG.21473	--	protein usf [Medicago truncatula]	-	-	-	-	GO:0009536//plastid	GO:0016746//transferase activity, transferring acyl groups;GO:0052689//carboxylic ester hydrolase activity	GO:0010038//response to metal ion	--
MSTRG.21474	--	-	-	-	-	-	-	-	-	--
MSTRG.21475	--	-	-	-	-	-	-	-	-	--
MSTRG.21486	--	phototropic-responsive NPH3 family protein [Medicago truncatula]	-	-	-	-	GO:0009536//plastid	-	GO:0046474//glycerophospholipid biosynthetic process	--
MSTRG.21489	--	nuclear exosome regulator NRDE2 isoform X2 [Medicago truncatula]	-	-	-	-	-	-	-	--
MSTRG.2150	--	kinesin-like protein KIN-14D isoform X2 [Medicago truncatula]	-	-	-	-	-	-	-	--
MSTRG.21502	At1g65750	non-LTR retrotransposon transposase [Gossypium australe]	-	-	-	-	-	-	-	--
MSTRG.21503	--	-	-	-	-	-	-	-	-	--
MSTRG.21504	IQD31	protein IQ-DOMAIN 1 isoform X2 [Medicago truncatula]	-	-	-	-	-	-	-	--
MSTRG.21505	LSG1-2	GTPase LSG1-1-like [Cicer arietinum]	Genetic Information Processing	Translation	ko03008//Ribosome biogenesis in eukaryotes	K14539	-	-	-	--
MSTRG.21531	--	hypothetical protein MtrunA17_Chr4g0025791 [Medicago truncatula]	-	-	-	-	-	-	-	--
MSTRG.21558	--	replication protein A 70 kDa DNA-binding subunit-like isoform X1 [Medicago truncatula]	-	-	-	-	-	-	-	--
MSTRG.21575	--	-	-	-	-	-	-	-	-	--
MSTRG.21576	--	alpha-aminoadipic semialdehyde synthase isoform X1 [Abrus precatorius]	Metabolism;Metabolism;Metabolism	Global and overview maps;Global and overview maps;Amino acid metabolism	ko01100//Metabolic pathways;ko01110//Biosynthesis of secondary metabolites;ko00310//Lysine degradation	K14157;K14157;K14157	-	-	-	--
MSTRG.216	--	hypothetical protein MtrunA17_Chr1g0155041 [Medicago truncatula]	-	-	-	-	-	-	-	--
MSTRG.21607	--	-	-	-	-	-	-	-	-	--
MSTRG.21610	At2g27730	copper ion-binding protein [Medicago truncatula]	-	-	-	-	GO:0030964//NADH dehydrogenase complex;GO:0031966//mitochondrial membrane	-	GO:0009892//negative regulation of metabolic process;GO:0044237//cellular metabolic process;GO:0044238//primary metabolic process;GO:0071704//organic substance metabolic process	--
MSTRG.21613	--	-	-	-	-	-	-	-	-	--
MSTRG.2162	--	cell wall protein DAN4-like isoform X2 [Medicago truncatula]	-	-	-	-	-	-	-	--
MSTRG.21631	ATO	splicing factor 3A subunit 3-like protein, partial [Trifolium pratense]	Genetic Information Processing	Transcription	ko03040//Spliceosome	K12827	GO:0043231//intracellular membrane-bounded organelle	GO:0046914//transition metal ion binding	GO:0003006//developmental process involved in reproduction;GO:0009791//post-embryonic development;GO:0030154//cell differentiation;GO:0048731//system development;GO:0050793//regulation of developmental process;GO:0050794//regulation of cellular process;GO:0050896//response to stimulus;GO:0070647//protein modification by small protein conjugation or removal	--
MSTRG.2164	--	BAR domain-containing protein [Senna tora]	-	-	-	-	GO:0043231//intracellular membrane-bounded organelle	-	-	--
MSTRG.21655	FAR5	probable fatty acyl-CoA reductase 4 [Medicago truncatula]	-	-	-	-	-	-	-	--
MSTRG.21660	--	hypothetical protein MtrunA17_Chr6g0470871 [Medicago truncatula]	-	-	-	-	-	-	-	--
MSTRG.21661	--	TdcA1-ORF1-ORF2, partial [Daucus carota]	-	-	-	-	-	-	-	--
MSTRG.21673	--	-	-	-	-	-	-	-	-	--
MSTRG.21674	--	PHD-finger family protein expressed, partial [Trifolium pratense]	-	-	-	-	-	-	-	--
MSTRG.21681	--	HhH-GPD base excision DNA repair family protein [Salix suchowensis]	-	-	-	-	-	-	-	--
MSTRG.21683	HDT1	histone deacetylase HDT1 [Medicago truncatula]	-	-	-	-	-	-	GO:0010467//gene expression;GO:0016070//RNA metabolic process;GO:0044249//cellular biosynthetic process;GO:1901576//organic substance biosynthetic process	--
MSTRG.21684	HDT1	histone deacetylase HDT1 isoform X2 [Medicago truncatula]	-	-	-	-	-	-	GO:0009987//cellular process	--
MSTRG.21685	PAS1	peptidyl-prolyl cis-trans isomerase PASTICCINO1 [Medicago truncatula]	-	-	-	-	-	-	-	--
MSTRG.21690	GAT1	GABA transporter 1 [Medicago truncatula]	-	-	-	-	GO:0031224//intrinsic component of membrane	GO:0015171//amino acid transmembrane transporter activity	GO:0006865//amino acid transport	--
MSTRG.21691	GAT1	GABA transporter 1 [Medicago truncatula]	-	-	-	-	GO:0031224//intrinsic component of membrane	GO:0015171//amino acid transmembrane transporter activity	GO:0006865//amino acid transport	--
MSTRG.21695	--	-	-	-	-	-	-	-	-	--
MSTRG.21708	PDR1	pleiotropic drug resistance protein 1-like, partial [Trifolium pratense]	-	-	-	-	GO:0031224//intrinsic component of membrane	GO:0032550//purine ribonucleoside binding;GO:0042626//ATPase activity, coupled to transmembrane movement of substances	GO:0006605//protein targeting;GO:0006952//defense response;GO:0006972//hyperosmotic response;GO:0009617//response to bacterium;GO:0009620//response to fungus;GO:0009696//salicylic acid metabolic process;GO:0009755//hormone-mediated signaling pathway;GO:0009863//salicylic acid mediated signaling pathway;GO:0010243//response to organonitrogen compound;GO:0015718//monocarboxylic acid transport;GO:00…	--
MSTRG.2171	--	NADPH-dependent thioredoxin reductase 3 [Glycine max]	-	-	-	-	-	-	-	--
MSTRG.21715	GAUT12	CAZy family GT8 glycosyltransferase [Medicago truncatula]	-	-	-	-	GO:0031224//intrinsic component of membrane;GO:0043231//intracellular membrane-bounded organelle	GO:0008194//UDP-glycosyltransferase activity	GO:0000271//polysaccharide biosynthetic process;GO:0010087//phloem or xylem histogenesis;GO:0010413//glucuronoxylan metabolic process;GO:0042546//cell wall biogenesis;GO:0045229//external encapsulating structure organization	--
MSTRG.2172	IPT9	tRNA dimethylallyltransferase 9 isoform X2 [Medicago truncatula]	Metabolism;Metabolism;Metabolism	Global and overview maps;Global and overview maps;Metabolism of terpenoids and polyketides	ko01100//Metabolic pathways;ko01110//Biosynthesis of secondary metabolites;ko00908//Zeatin biosynthesis	K00791;K00791;K00791	GO:0044424//intracellular part	GO:0016765//transferase activity, transferring alkyl or aryl (other than methyl) groups	GO:0006163//purine nucleotide metabolic process;GO:0009690//cytokinin metabolic process;GO:0044260//cellular macromolecule metabolic process;GO:0090304//nucleic acid metabolic process	--
MSTRG.21723	AGO5	protein argonaute 5 [Medicago truncatula]	-	-	-	-	GO:0044424//intracellular part	GO:0008135//translation factor activity, RNA binding	GO:0006412//translation;GO:0016458//gene silencing;GO:0048437//floral organ development	--
MSTRG.21725	AGO5	protein argonaute 5 [Medicago truncatula]	-	-	-	-	GO:0044424//intracellular part	GO:0008135//translation factor activity, RNA binding	GO:0006412//translation;GO:0016458//gene silencing;GO:0048437//floral organ development	--
MSTRG.21726	AGO5	protein argonaute 5-like [Medicago truncatula]	-	-	-	-	GO:0044424//intracellular part	GO:0005488//binding	GO:0006412//translation;GO:0010468//regulation of gene expression;GO:0048437//floral organ development	--
MSTRG.21733	M3KE1	cytochrome P450 714C2-like [Medicago truncatula]	-	-	-	-	GO:0016020//membrane;GO:0043231//intracellular membrane-bounded organelle;GO:0044430//cytoskeletal part;GO:0044444//cytoplasmic part	GO:0004702//receptor signaling protein serine/threonine kinase activity;GO:0016491//oxidoreductase activity;GO:0032550//purine ribonucleoside binding;GO:0046872//metal ion binding	GO:0001558//regulation of cell growth;GO:0032147//activation of protein kinase activity;GO:0044710//single-organism metabolic process;GO:0044802//single-organism membrane organization;GO:0048229//gametophyte development;GO:2000026//regulation of multicellular organismal development	--
MSTRG.21735	--	TBCC domain-containing protein 1-like isoform X1 [Prosopis alba]	-	-	-	-	GO:0043231//intracellular membrane-bounded organelle;GO:0044444//cytoplasmic part	GO:0008092//cytoskeletal protein binding	GO:0006996//organelle organization	--
MSTRG.21737	--	60S ribosomal L23-like protein [Medicago truncatula]	-	-	-	-	-	-	-	--
MSTRG.21759	--	zinc finger BED domain-containing protein RICESLEEPER 2-like [Trifolium pratense]	-	-	-	-	-	-	-	--
MSTRG.2176	--	-	-	-	-	-	-	-	-	--
MSTRG.21765	RZPF34	E3 ubiquitin-protein ligase RZFP34 [Medicago truncatula]	Genetic Information Processing	Folding, sorting and degradation	ko04120//Ubiquitin mediated proteolysis	K10144	-	GO:0043169//cation binding	-	--
MSTRG.21773	--	shugoshin-1 [Medicago truncatula]	-	-	-	-	GO:0043231//intracellular membrane-bounded organelle	-	GO:0007059//chromosome segregation	--
MSTRG.21775	IRX7	probable glucuronoxylan glucuronosyltransferase IRX7 [Hevea brasiliensis]	-	-	-	-	GO:0031224//intrinsic component of membrane;GO:0043231//intracellular membrane-bounded organelle	GO:0008194//UDP-glycosyltransferase activity	GO:0009832//plant-type cell wall biogenesis;GO:0010413//glucuronoxylan metabolic process	--
MSTRG.21776	IRX7	probable glucuronoxylan glucuronosyltransferase IRX7 [Abrus precatorius]	-	-	-	-	GO:0016020//membrane;GO:0043231//intracellular membrane-bounded organelle	GO:0016757//transferase activity, transferring glycosyl groups	GO:0010413//glucuronoxylan metabolic process;GO:0042546//cell wall biogenesis	--
MSTRG.21789	--	F-box protein interaction domain protein [Medicago truncatula]	-	-	-	-	-	-	-	--
MSTRG.21791	--	RNA-binding protein 39 isoform X2 [Medicago truncatula]	-	-	-	-	-	-	-	--
MSTRG.21792	--	replication protein A 70 kDa DNA-binding subunit [Trifolium pratense]	-	-	-	-	GO:0009532//plastid stroma	GO:0016791//phosphatase activity	GO:0006796//phosphate-containing compound metabolic process	--
MSTRG.21796	--	-	-	-	-	-	-	-	-	--
MSTRG.21797	Os01g0253300	importin subunit alpha-2 [Medicago truncatula]	-	-	-	-	GO:0044424//intracellular part	GO:0022892//substrate-specific transporter activity	GO:0006886//intracellular protein transport	--
MSTRG.21805	--	Retrotransposable element Tf2 [Cajanus cajan]	-	-	-	-	-	-	-	--
MSTRG.21807	--	-	-	-	-	-	-	-	-	--
MSTRG.21808	--	-	-	-	-	-	-	-	-	--
MSTRG.21809	--	-	-	-	-	-	-	-	-	--
MSTRG.21813	--	ABC transporter G family member 28-like [Pyrus ussuriensis x Pyrus communis]	-	-	-	-	GO:0043231//intracellular membrane-bounded organelle	-	GO:0010087//phloem or xylem histogenesis;GO:0042546//cell wall biogenesis;GO:0045491//xylan metabolic process	--
MSTRG.21828	CNGC15B	LOW QUALITY PROTEIN: protein CNGC15b-like [Medicago truncatula]	Organismal Systems	Environmental adaptation	ko04626//Plant-pathogen interaction	K05391	-	-	-	--
MSTRG.21836	UXT1	UDP-xylose transporter 1 [Medicago truncatula]	-	-	-	-	GO:0031224//intrinsic component of membrane	-	-	--
MSTRG.21837	TPST	protein-tyrosine sulfotransferase isoform X1 [Medicago truncatula]	-	-	-	-	GO:0031090//organelle membrane;GO:0031224//intrinsic component of membrane;GO:0043231//intracellular membrane-bounded organelle	GO:0003677//DNA binding;GO:0008146//sulfotransferase activity;GO:0046914//transition metal ion binding	GO:0010468//regulation of gene expression	--
MSTRG.2184	--	-	-	-	-	-	-	-	-	--
MSTRG.21845	Os03g0733400	zinc finger BED domain-containing protein RICESLEEPER 2 isoform X2 [Medicago truncatula]	-	-	-	-	-	-	-	--
MSTRG.21847	DRB2	double-stranded RNA-binding protein 2 [Medicago truncatula]	-	-	-	-	GO:0043231//intracellular membrane-bounded organelle	GO:0003723//RNA binding	GO:0002252//immune effector process;GO:0030422//production of siRNA involved in RNA interference	--
MSTRG.21858	--	eukaryotic translation initiation factor [Medicago truncatula]	Genetic Information Processing	Translation	ko03013//Nucleocytoplasmic transport	K03260	-	-	-	--
MSTRG.21861	--	-	-	-	-	-	-	-	-	--
MSTRG.21872	IDD7	zinc finger protein BALDIBIS [Medicago truncatula]	-	-	-	-	GO:0043231//intracellular membrane-bounded organelle	GO:0001071//nucleic acid binding transcription factor activity;GO:0003676//nucleic acid binding;GO:0043169//cation binding;GO:0046983//protein dimerization activity	GO:0009913//epidermal cell differentiation;GO:0010053//root epidermal cell differentiation;GO:0010468//regulation of gene expression;GO:0034645//cellular macromolecule biosynthetic process;GO:0040007//growth;GO:0048509//regulation of meristem development;GO:0048528//post-embryonic root development;GO:0050794//regulation of cellular process	--
MSTRG.21873	--	-	-	-	-	-	-	-	-	--
MSTRG.21875	--	-	-	-	-	-	-	-	-	--
MSTRG.21879	--	-	-	-	-	-	-	-	-	--
MSTRG.21883	--	-	-	-	-	-	-	-	-	--
MSTRG.21885	--	phototropic-responsive NPH3 family protein [Medicago truncatula]	-	-	-	-	GO:0009536//plastid	-	GO:0046474//glycerophospholipid biosynthetic process	--
MSTRG.21886	At5g13980	dual specificity protein kinase YAK1 homolog [Medicago truncatula]	-	-	-	-	GO:0005576//extracellular region;GO:0005618//cell wall;GO:0031090//organelle membrane;GO:0043231//intracellular membrane-bounded organelle	GO:0015923//mannosidase activity;GO:0046914//transition metal ion binding	GO:0000097//sulfur amino acid biosynthetic process;GO:0000226//microtubule cytoskeleton organization;GO:0019318//hexose metabolic process	--
MSTRG.21887	--	uncharacterized protein YuxK isoform X1 [Medicago truncatula]	-	-	-	-	-	-	-	--
MSTRG.21888	--	Ulp1 protease family, carboxy-terminal domain protein [Medicago truncatula]	-	-	-	-	-	GO:0070011//peptidase activity, acting on L-amino acid peptides	-	--
MSTRG.21889	--	Ulp1 protease family, carboxy-terminal domain protein [Medicago truncatula]	-	-	-	-	-	GO:0070011//peptidase activity, acting on L-amino acid peptides	-	--
MSTRG.21895	PBG1	proteasome subunit beta type-4 [Medicago truncatula]	Genetic Information Processing	Folding, sorting and degradation	ko03050//Proteasome	K02736	GO:0005840//ribosome;GO:0043231//intracellular membrane-bounded organelle;GO:0043234//protein complex	GO:0004175//endopeptidase activity	GO:0006006//glucose metabolic process;GO:0006090//pyruvate metabolic process;GO:0006511//ubiquitin-dependent protein catabolic process;GO:0006970//response to osmotic stress;GO:0009062//fatty acid catabolic process;GO:0009404//toxin metabolic process;GO:0010038//response to metal ion;GO:0035966//response to topologically incorrect protein;GO:0043248//proteasome assembly	--
MSTRG.21913	SMC6A	structural maintenance of chromosomes protein 6A isoform X2 [Medicago truncatula]	-	-	-	-	GO:0043229//intracellular organelle	-	GO:0000725//recombinational repair;GO:0006355//regulation of transcription, DNA-templated;GO:0007049//cell cycle;GO:0007059//chromosome segregation;GO:0010212//response to ionizing radiation;GO:0051276//chromosome organization	--
MSTRG.21914	SMC6B	structural maintenance of chromosomes protein 6A isoform X1 [Medicago truncatula]	-	-	-	-	GO:0043231//intracellular membrane-bounded organelle;GO:0043232//intracellular non-membrane-bounded organelle;GO:0043234//protein complex	GO:0032550//purine ribonucleoside binding	GO:0000280//nuclear division;GO:0000725//recombinational repair;GO:0006260//DNA replication;GO:0006305//DNA alkylation;GO:0006342//chromatin silencing;GO:0007049//cell cycle;GO:0007059//chromosome segregation;GO:0007154//cell communication;GO:0010212//response to ionizing radiation;GO:0030422//production of siRNA involved in RNA interference;GO:0033043//regulation of organelle organization;GO:003…	--
MSTRG.21931	--	-	-	-	-	-	-	-	-	--
MSTRG.21932	FRS5	protein FAR1-RELATED SEQUENCE 5-like [Medicago truncatula]	-	-	-	-	-	-	-	--
MSTRG.21949	NUDT9	nudix hydrolase 9 [Medicago truncatula]	-	-	-	-	GO:0044444//cytoplasmic part	GO:0003824//catalytic activity;GO:0043169//cation binding	-	--
MSTRG.21957	--	-	-	-	-	-	-	-	-	--
MSTRG.21976	--	-	-	-	-	-	-	-	-	--
MSTRG.21978	--	-	-	-	-	-	-	-	-	--
MSTRG.21996	--	plant/mmn10-180 protein [Senna tora]	-	-	-	-	GO:0043231//intracellular membrane-bounded organelle	-	-	--
MSTRG.22000	--	sec14 cytosolic factor [Cicer arietinum]	-	-	-	-	-	-	GO:0044237//cellular metabolic process	--
MSTRG.22002	RXLR161	secreted RxLR effector protein 161-like [Trifolium pratense]	-	-	-	-	-	-	-	--
MSTRG.22005	--	-	-	-	-	-	-	-	-	--
MSTRG.22021	--	-	-	-	-	-	-	-	-	--
MSTRG.22028	--	hypothetical protein MtrunA17_Chr2g0285021 [Medicago truncatula]	-	-	-	-	-	-	-	--
MSTRG.22029	--	-	-	-	-	-	-	-	-	--
MSTRG.22048	PLL4	probable protein phosphatase 2C 4 [Medicago truncatula]	-	-	-	-	GO:0016020//membrane;GO:0043231//intracellular membrane-bounded organelle	GO:0004721//phosphoprotein phosphatase activity;GO:0043169//cation binding	GO:0006498//N-terminal protein lipidation;GO:0006605//protein targeting;GO:0006796//phosphate-containing compound metabolic process;GO:0006952//defense response;GO:0009620//response to fungus;GO:0009755//hormone-mediated signaling pathway;GO:0009863//salicylic acid mediated signaling pathway;GO:0015833//peptide transport;GO:0016192//vesicle-mediated transport;GO:0032412//regulation of ion transme…	--
MSTRG.2207	--	protein ANTAGONIST OF LIKE HETEROCHROMATIN PROTEIN 1-like [Medicago truncatula]	-	-	-	-	-	-	-	--
MSTRG.22083	--	PGR5-like protein 1B, chloroplastic isoform X2 [Cicer arietinum]	-	-	-	-	-	-	-	--
MSTRG.22091	FTSH10	ATP-dependent zinc metalloprotease FTSH 10, mitochondrial [Medicago truncatula]	-	-	-	-	GO:0031224//intrinsic component of membrane	GO:0032550//purine ribonucleoside binding;GO:0042623//ATPase activity, coupled;GO:0046914//transition metal ion binding;GO:0070011//peptidase activity, acting on L-amino acid peptides	GO:0019538//protein metabolic process;GO:0044763//single-organism cellular process	--
MSTRG.22098	--	-	-	-	-	-	-	-	-	--
MSTRG.22107	At5g59250	sugar transporter [Medicago truncatula]	-	-	-	-	GO:0031224//intrinsic component of membrane;GO:0042170//plastid membrane	GO:0016628//oxidoreductase activity, acting on the CH-CH group of donors, NAD or NADP as acceptor;GO:0022857//transmembrane transporter activity	GO:0006091//generation of precursor metabolites and energy;GO:0044710//single-organism metabolic process;GO:0044763//single-organism cellular process;GO:0044765//single-organism transport	--
MSTRG.22114	At2g29170	NAD(P)-binding rossmann-fold protein [Medicago truncatula]	Metabolism;Metabolism;Metabolism	Global and overview maps;Global and overview maps;Biosynthesis of other secondary metabolites	ko01100//Metabolic pathways;ko01110//Biosynthesis of secondary metabolites;ko00960//Tropane, piperidine and pyridine alkaloid biosynthesis	K08081;K08081;K08081	-	GO:0016616//oxidoreductase activity, acting on the CH-OH group of donors, NAD or NADP as acceptor	GO:0005982//starch metabolic process;GO:0005984//disaccharide metabolic process;GO:0006739//NADP metabolic process;GO:0009625//response to insect;GO:0009628//response to abiotic stimulus;GO:0009893//positive regulation of metabolic process;GO:0010038//response to metal ion;GO:0044767//single-organism developmental process	--
MSTRG.22115	MTP1	metal tolerance protein B [Medicago truncatula]	-	-	-	-	GO:0016020//membrane	-	GO:0006812//cation transport;GO:0042221//response to chemical;GO:0044763//single-organism cellular process	--
MSTRG.22122	--	bromodomain-containing protein 2-like [Trifolium pratense]	-	-	-	-	-	-	-	--
MSTRG.22127	--	zinc finger CCCH domain-containing protein 25-like [Trifolium pratense]	-	-	-	-	-	GO:0005488//binding	-	--
MSTRG.2214	--	hypothetical protein MTR_0009s0270 [Medicago truncatula]	-	-	-	-	-	-	-	--
MSTRG.22140	--	hypothetical protein MtrunA17_Chr3g0083231 [Medicago truncatula]	-	-	-	-	-	-	-	--
MSTRG.22141	--	uncharacterized protein LOC25492571 isoform X1 [Medicago truncatula]	-	-	-	-	-	-	-	--
MSTRG.22145	RBOHD	respiratory burst oxidase homolog protein C [Medicago truncatula]	Organismal Systems;Environmental Information Processing	Environmental adaptation;Signal transduction	ko04626//Plant-pathogen interaction;ko04016//MAPK signaling pathway - plant	K13447;K13447	GO:0031224//intrinsic component of membrane;GO:0043231//intracellular membrane-bounded organelle	GO:0046872//metal ion binding;GO:0050664//oxidoreductase activity, acting on NAD(P)H, oxygen as acceptor	GO:0006950//response to stress;GO:0007165//signal transduction;GO:0009620//response to fungus;GO:0042743//hydrogen peroxide metabolic process;GO:0043067//regulation of programmed cell death;GO:0044710//single-organism metabolic process;GO:0048878//chemical homeostasis	--
MSTRG.22153	--	-	-	-	-	-	-	-	-	--
MSTRG.2217	--	-	-	-	-	-	-	-	-	--
MSTRG.22174	KIN14S	kinesin-like protein KIN-14S [Medicago truncatula]	-	-	-	-	GO:0005875//microtubule associated complex	GO:0003774//motor activity;GO:0015631//tubulin binding;GO:0032550//purine ribonucleoside binding	GO:0007017//microtubule-based process	--
MSTRG.22184	--	DNA ligase 1 [Trifolium pratense]	-	-	-	-	-	-	-	--
MSTRG.22185	BHLH19	transcription factor bHLH19 [Medicago truncatula]	-	-	-	-	-	-	-	--
MSTRG.22186	--	cell wall protein DAN4-like isoform X2 [Medicago truncatula]	-	-	-	-	-	-	-	--
MSTRG.22207	bdp1	transcription factor TFIIIB component B'' isoform X1 [Medicago truncatula]	-	-	-	-	-	-	-	--
MSTRG.22208	--	dentin sialophosphoprotein isoform X2 [Quercus lobata]	-	-	-	-	-	-	-	--
MSTRG.22209	--	protein FAR1-RELATED SEQUENCE 7-like [Cucurbita maxima]	-	-	-	-	-	-	-	--
MSTRG.22233	FAR1	protein FAR1-RELATED SEQUENCE 5-like [Medicago truncatula]	-	-	-	-	-	-	-	--
MSTRG.2225	--	interaptin-like isoform X5 [Cicer arietinum]	-	-	-	-	-	-	-	--
MSTRG.22252	--	L10-interacting MYB domain-containing protein [Medicago truncatula]	-	-	-	-	-	-	GO:0006259//DNA metabolic process;GO:0019219//regulation of nucleobase-containing compound metabolic process;GO:0033554//cellular response to stress;GO:0044763//single-organism cellular process;GO:0060255//regulation of macromolecule metabolic process	--
MSTRG.22255	--	CLAVATA3/ESR (CLE)-related protein 40 [Medicago truncatula]	-	-	-	-	-	-	-	--
MSTRG.22257	--	hypothetical protein L195_g006589 [Trifolium pratense]	-	-	-	-	-	-	-	--
MSTRG.22258	--	-	-	-	-	-	-	-	-	--
MSTRG.22270	--	PIF1-like helicase [Medicago truncatula]	-	-	-	-	-	GO:0004386//helicase activity	GO:0009987//cellular process	--
MSTRG.22279	RPS6B	40S ribosomal protein s6-like, partial [Trifolium pratense]	Genetic Information Processing	Translation	ko03010//Ribosome	K02991	-	-	-	--
MSTRG.22280	RPS6B	40S ribosomal protein s6-like, partial [Trifolium pratense]	Genetic Information Processing	Translation	ko03010//Ribosome	K02991	-	-	-	--
MSTRG.22289	--	TdcA1-ORF1-ORF2 protein [Spatholobus suberectus]	-	-	-	-	-	-	-	--
MSTRG.22290	--	rho family-interacting cell polarization regulator 1-like [Medicago truncatula]	-	-	-	-	-	-	-	--
MSTRG.22306	--	replication protein A 70 kDa DNA-binding subunit B-like [Medicago truncatula]	-	-	-	-	GO:0000785//chromatin;GO:0044454//nuclear chromosome part	GO:0004518//nuclease activity;GO:0046914//transition metal ion binding	GO:0000280//nuclear division;GO:0006281//DNA repair;GO:0007049//cell cycle	--
MSTRG.22308	CLPP6	ATP-dependent Clp protease proteolytic subunit 6, chloroplastic [Medicago truncatula]	-	-	-	-	GO:0009368//endopeptidase Clp complex;GO:0009526//plastid envelope;GO:0009532//plastid stroma;GO:0031976//plastid thylakoid	GO:0016787//hydrolase activity	GO:0006090//pyruvate metabolic process;GO:0006355//regulation of transcription, DNA-templated;GO:0008652//cellular amino acid biosynthetic process;GO:0009658//chloroplast organization;GO:0009668//plastid membrane organization;GO:0016072//rRNA metabolic process;GO:0031399//regulation of protein modification process;GO:0043623//cellular protein complex assembly	--
MSTRG.22321	At4g39280	phenylalanine--tRNA ligase alpha subunit, cytoplasmic [Medicago truncatula]	Genetic Information Processing	Translation	ko00970//Aminoacyl-tRNA biosynthesis	K01889	GO:0044444//cytoplasmic part	GO:0004812//aminoacyl-tRNA ligase activity;GO:0032550//purine ribonucleoside binding	GO:0006418//tRNA aminoacylation for protein translation;GO:0009117//nucleotide metabolic process	--
MSTRG.22329	--	-	-	-	-	-	-	-	-	--
MSTRG.2233	--	-	-	-	-	-	-	-	-	--
MSTRG.22344	--	replication protein A 70 kDa DNA-binding subunit C-like isoform X2 [Trifolium pratense]	-	-	-	-	-	-	-	--
MSTRG.2236	--	-	-	-	-	-	-	-	-	--
MSTRG.22389	--	-	-	-	-	-	-	-	-	--
MSTRG.22391	APRR2	two-component response regulator-like APRR2 [Medicago truncatula]	-	-	-	-	GO:0043231//intracellular membrane-bounded organelle	GO:0001071//nucleic acid binding transcription factor activity;GO:0003676//nucleic acid binding;GO:0004871//signal transducer activity	GO:0009755//hormone-mediated signaling pathway;GO:0010468//regulation of gene expression;GO:0034645//cellular macromolecule biosynthetic process;GO:0048511//rhythmic process	--
MSTRG.22392	--	hypothetical protein MtrunA17_Chr1g0190781 [Medicago truncatula]	-	-	-	-	-	-	-	--
MSTRG.22393	SDH	plasma membrane H+-ATPase [Medicago truncatula]	Metabolism;Metabolism;Metabolism	Global and overview maps;Carbohydrate metabolism;Carbohydrate metabolism	ko01100//Metabolic pathways;ko00040//Pentose and glucuronate interconversions;ko00051//Fructose and mannose metabolism	K00008;K00008;K00008	GO:0005911//cell-cell junction;GO:0031090//organelle membrane;GO:0031224//intrinsic component of membrane;GO:0043231//intracellular membrane-bounded organelle;GO:0044444//cytoplasmic part	GO:0008324//cation transmembrane transporter activity;GO:0015662//ATPase activity, coupled to transmembrane movement of ions, phosphorylative mechanism;GO:0032550//purine ribonucleoside binding;GO:0046872//metal ion binding	GO:0001101//response to acid chemical;GO:0006865//amino acid transport;GO:0009152//purine ribonucleotide biosynthetic process;GO:0009664//plant-type cell wall organization;GO:0010383//cell wall polysaccharide metabolic process;GO:0015698//inorganic anion transport;GO:0015833//peptide transport;GO:0015988//energy coupled proton transmembrane transport, against electrochemical gradient;GO:0016482//…	--
MSTRG.22407	--	-	-	-	-	-	-	-	-	--
MSTRG.22408	--	-	-	-	-	-	-	-	-	--
MSTRG.22413	--	-	-	-	-	-	-	-	-	--
MSTRG.22421	--	kinesin-like protein KIN-14R isoform X1 [Medicago truncatula]	-	-	-	-	-	-	-	--
MSTRG.22424	--	ATPase, F0 complex, subunit E, mitochondrial [Corchorus olitorius]	-	-	-	-	GO:0009536//plastid	GO:0015077//monovalent inorganic cation transmembrane transporter activity	GO:0006754//ATP biosynthetic process	--
MSTRG.22439	ARG7	auxin-induced protein X10A-like [Medicago truncatula]	Environmental Information Processing	Signal transduction	ko04075//Plant hormone signal transduction	K14488	-	-	-	--
MSTRG.22450	--	DNA/RNA polymerases superfamily protein [Gossypium australe]	-	-	-	-	-	-	-	--
MSTRG.22451	--	hypothetical protein MtrunA17_Chr2g0280741 [Medicago truncatula]	-	-	-	-	-	-	-	--
MSTRG.22452	--	-	-	-	-	-	-	-	-	--
MSTRG.22459	ARG7	auxin-induced protein 6B [Trifolium pratense]	Environmental Information Processing	Signal transduction	ko04075//Plant hormone signal transduction	K14488	-	-	-	--
MSTRG.22465	--	transmembrane protein, putative [Medicago truncatula]	-	-	-	-	-	-	-	--
MSTRG.22470	--	histone H3.v1 [Medicago truncatula]	-	-	-	-	-	-	-	--
MSTRG.22479	ARG7	auxin-induced protein X10A-like [Medicago truncatula]	Environmental Information Processing	Signal transduction	ko04075//Plant hormone signal transduction	K14488	-	-	-	--
MSTRG.22497	PIS2	probable CDP-diacylglycerol--inositol 3-phosphatidyltransferase 2 [Medicago truncatula]	Metabolism;Metabolism;Environmental Information Processing;Metabolism	Global and overview maps;Lipid metabolism;Signal transduction;Carbohydrate metabolism	ko01100//Metabolic pathways;ko00564//Glycerophospholipid metabolism;ko04070//Phosphatidylinositol signaling system;ko00562//Inositol phosphate metabolism	K00999;K00999;K00999;K00999	GO:0043231//intracellular membrane-bounded organelle	GO:0017169//CDP-alcohol phosphatidyltransferase activity;GO:0043169//cation binding	GO:0046474//glycerophospholipid biosynthetic process	--
MSTRG.22503	--	phospholipase A-2-activating protein-like isoform X21 [Medicago truncatula]	-	-	-	-	-	-	-	--
MSTRG.22510	--	phospholipase A-2-activating protein-like isoform X21 [Medicago truncatula]	Genetic Information Processing	Folding, sorting and degradation	ko04141//Protein processing in endoplasmic reticulum	K14018	GO:0005911//cell-cell junction;GO:0044444//cytoplasmic part	-	-	--
MSTRG.22512	--	transmembrane protein [Salix suchowensis]	-	-	-	-	GO:0031224//intrinsic component of membrane;GO:0043231//intracellular membrane-bounded organelle	-	GO:0006970//response to osmotic stress;GO:0006996//organelle organization;GO:0016192//vesicle-mediated transport;GO:0040007//growth;GO:0070838//divalent metal ion transport	--
MSTRG.22517	AGO4	protein argonaute 4 [Medicago truncatula]	-	-	-	-	GO:0000790//nuclear chromatin;GO:0016604//nuclear body;GO:0044444//cytoplasmic part	GO:0008135//translation factor activity, RNA binding	GO:0000725//recombinational repair;GO:0003006//developmental process involved in reproduction;GO:0005982//starch metabolic process;GO:0005984//disaccharide metabolic process;GO:0006260//DNA replication;GO:0006305//DNA alkylation;GO:0006342//chromatin silencing;GO:0006412//translation;GO:0006461//protein complex assembly;GO:0007017//microtubule-based process;GO:0007154//cell communication;GO:00097…	--
MSTRG.22531	--	DUF3755 family protein [Medicago truncatula]	-	-	-	-	-	-	-	--
MSTRG.22547	--	-	-	-	-	-	-	-	-	--
MSTRG.22555	--	thaumatin-like protein 1b isoform X1 [Medicago truncatula]	-	-	-	-	-	-	-	--
MSTRG.22568	--	-	-	-	-	-	-	-	-	--
MSTRG.22589	--	-	-	-	-	-	-	-	-	--
MSTRG.22592	PCFS4	polyadenylation and cleavage factor homolog 4 [Medicago truncatula]	Genetic Information Processing	Translation	ko03015//mRNA surveillance pathway	K14400	GO:0044424//intracellular part	GO:0043169//cation binding	GO:0009909//regulation of flower development;GO:0031124//mRNA 3'-end processing	--
MSTRG.22594	--	DUF223 domain protein [Medicago truncatula]	-	-	-	-	-	-	-	--
MSTRG.22595	--	-	-	-	-	-	-	-	-	--
MSTRG.22596	DTC	mitochondrial dicarboxylate/tricarboxylate transporter DTC [Medicago truncatula]	-	-	-	-	GO:0005911//cell-cell junction;GO:0009526//plastid envelope;GO:0030312//external encapsulating structure;GO:0031090//organelle membrane;GO:0031224//intrinsic component of membrane	GO:0046943//carboxylic acid transmembrane transporter activity	GO:0006006//glucose metabolic process;GO:0006090//pyruvate metabolic process;GO:0006842//tricarboxylic acid transport;GO:0010038//response to metal ion;GO:0045333//cellular respiration	--
MSTRG.22598	--	-	-	-	-	-	-	-	-	--
MSTRG.22604	GYRBM	BnaA01g07750D [Brassica napus]	-	-	-	-	GO:0043232//intracellular non-membrane-bounded organelle	GO:0003676//nucleic acid binding;GO:0008094//DNA-dependent ATPase activity;GO:0016853//isomerase activity;GO:0032550//purine ribonucleoside binding	GO:0006259//DNA metabolic process	--
MSTRG.22612	--	AP-5 complex subunit beta-1 [Medicago truncatula]	-	-	-	-	-	-	-	--
MSTRG.22621	--	cellulose synthase-like protein H1 [Medicago truncatula]	-	-	-	-	GO:0016020//membrane	GO:0016759//cellulose synthase activity	GO:0005976//polysaccharide metabolic process;GO:0009987//cellular process	--
MSTRG.22628	Os04g0620700	nuM1 [Medicago sativa]	-	-	-	-	-	GO:0097159//organic cyclic compound binding	-	--
MSTRG.2264	--	F-box/kelch-repeat protein At3g23880-like [Cicer arietinum]	-	-	-	-	-	-	-	--
MSTRG.2266	--	uncharacterized protein LOC120580231 [Medicago truncatula]	-	-	-	-	-	-	-	--
MSTRG.22660	--	-	-	-	-	-	-	-	-	--
MSTRG.22663	--	-	-	-	-	-	-	-	-	--
MSTRG.22668	FRS7	protein FAR1-RELATED SEQUENCE 5-like [Trifolium pratense]	-	-	-	-	-	-	-	--
MSTRG.22675	--	hypothetical protein MtrunA17_Chr2g0323901 [Medicago truncatula]	-	-	-	-	-	-	-	--
MSTRG.22676	--	uncharacterized protein LOC112420316 [Medicago truncatula]	-	-	-	-	-	-	-	--
MSTRG.22679	--	-	-	-	-	-	-	-	-	--
MSTRG.22683	--	-	-	-	-	-	-	-	-	--
MSTRG.22684	R1A-10	disease resistance protein RPM1 [Medicago truncatula]	Organismal Systems	Environmental adaptation	ko04626//Plant-pathogen interaction	K13457	-	-	-	--
MSTRG.2269	--	mitochondrial import receptor subunit TOM20-like [Medicago truncatula]	-	-	-	-	-	-	GO:0006839//mitochondrial transport	--
MSTRG.22694	--	-	-	-	-	-	-	-	-	--
MSTRG.22699	At5g13980	cytochrome b-c1 complex subunit Rieske-4, mitochondrial [Medicago truncatula]	Metabolism;Metabolism	Global and overview maps;Energy metabolism	ko01100//Metabolic pathways;ko00190//Oxidative phosphorylation	K00411;K00411	GO:0005618//cell wall;GO:0043231//intracellular membrane-bounded organelle;GO:0044425//membrane part	GO:0015078//hydrogen ion transmembrane transporter activity;GO:0015923//mannosidase activity;GO:0016491//oxidoreductase activity;GO:0046914//transition metal ion binding;GO:0051536//iron-sulfur cluster binding	GO:0015992//proton transport;GO:0019318//hexose metabolic process;GO:0044763//single-organism cellular process	--
MSTRG.227	OEP24	outer envelope pore protein 24, chloroplastic [Medicago truncatula]	-	-	-	-	GO:0031355//integral component of plastid outer membrane	GO:0005244//voltage-gated ion channel activity;GO:0022829//wide pore channel activity	GO:0006605//protein targeting;GO:0034220//ion transmembrane transport	--
MSTRG.2270	--	uncharacterized protein LOC112422602 [Medicago truncatula]	-	-	-	-	-	-	-	--
MSTRG.22703	--	Protein YeeZ [Arachis hypogaea]	-	-	-	-	GO:0009532//plastid stroma	-	-	--
MSTRG.2271	--	prostatic spermine-binding protein [Medicago truncatula]	-	-	-	-	-	-	-	--
MSTRG.22727	--	-	-	-	-	-	-	-	-	--
MSTRG.22738	TIM22-1	mitochondrial import inner membrane translocase subunit TIM22-4 isoform X1 [Medicago truncatula]	-	-	-	-	GO:0009536//plastid;GO:0031224//intrinsic component of membrane;GO:0043234//protein complex	GO:0008320//protein transmembrane transporter activity	GO:0003006//developmental process involved in reproduction;GO:0015031//protein transport	--
MSTRG.22745	At3g03070	NADH dehydrogenase [ubiquinone] iron-sulfur protein 6, mitochondrial [Medicago truncatula]	Metabolism;Metabolism	Global and overview maps;Energy metabolism	ko01100//Metabolic pathways;ko00190//Oxidative phosphorylation	K03939;K03939	GO:0019866//organelle inner membrane;GO:0043231//intracellular membrane-bounded organelle;GO:0044425//membrane part	-	GO:0046474//glycerophospholipid biosynthetic process	--
MSTRG.22750	--	hypothetical protein MtrunA17_Chr3g0088171 [Medicago truncatula]	-	-	-	-	-	-	-	--
MSTRG.22752	--	Protein synthesis factor, GTP-binding [Medicago truncatula]	-	-	-	-	-	GO:0008135//translation factor activity, RNA binding;GO:0017111//nucleoside-triphosphatase activity;GO:0032550//purine ribonucleoside binding	GO:0034645//cellular macromolecule biosynthetic process	--
MSTRG.22753	--	zinc finger MYM-type protein 1-like [Medicago truncatula]	-	-	-	-	-	-	-	--
MSTRG.22755	--	-	-	-	-	-	-	-	-	--
MSTRG.22757	--	-	-	-	-	-	-	-	-	--
MSTRG.22758	--	-	-	-	-	-	-	-	-	--
MSTRG.22768	SMG7	protein SMG7 [Medicago truncatula]	Genetic Information Processing	Translation	ko03015//mRNA surveillance pathway	K14409	GO:0036464//cytoplasmic ribonucleoprotein granule;GO:0043231//intracellular membrane-bounded organelle	-	GO:0000212//meiotic spindle organization;GO:0000280//nuclear division;GO:0006950//response to stress;GO:0040007//growth;GO:0044707//single-multicellular organism process	--
MSTRG.22769	SMG7	protein SMG7 [Trifolium pratense]	Genetic Information Processing	Translation	ko03015//mRNA surveillance pathway	K14409	GO:0036464//cytoplasmic ribonucleoprotein granule;GO:0043231//intracellular membrane-bounded organelle	-	GO:0000212//meiotic spindle organization;GO:0000280//nuclear division;GO:0006950//response to stress;GO:0040007//growth;GO:0044707//single-multicellular organism process	--
MSTRG.2278	--	glutenin, low molecular weight subunit-like [Medicago truncatula]	-	-	-	-	-	-	-	--
MSTRG.22789	--	basic helix loop helix (bHLH) DNA-binding family protein [Medicago truncatula]	-	-	-	-	-	-	-	--
MSTRG.22790	--	hypothetical protein MTR_8g446060 [Medicago truncatula]	-	-	-	-	-	-	-	--
MSTRG.22792	--	Glutamate decarboxylase 4, partial [Mucuna pruriens]	-	-	-	-	-	-	-	--
MSTRG.22794	--	hypothetical protein MtrunA17_Chr4g0060371 [Medicago truncatula]	-	-	-	-	-	-	-	--
MSTRG.22795	NAI1	transcription factor bHLH18 [Medicago truncatula]	-	-	-	-	-	-	-	--
MSTRG.22796	GAD4	transcription factor bHLH18 [Medicago truncatula]	Metabolism;Metabolism;Metabolism;Metabolism;Metabolism;Metabolism	Global and overview maps;Global and overview maps;Amino acid metabolism;Metabolism of other amino acids;Carbohydrate metabolism;Metabolism of other amino acids	ko01100//Metabolic pathways;ko01110//Biosynthesis of secondary metabolites;ko00250//Alanine, aspartate and glutamate metabolism;ko00410//beta-Alanine metabolism;ko00650//Butanoate metabolism;ko00430//Taurine and hypotaurine metabolism	K01580;K01580;K01580;K01580;K01580;K01580	GO:0043231//intracellular membrane-bounded organelle;GO:0044444//cytoplasmic part	GO:0005515//protein binding;GO:0016831//carboxy-lyase activity	GO:0001101//response to acid chemical;GO:0006950//response to stress;GO:0010038//response to metal ion;GO:0015698//inorganic anion transport;GO:0030001//metal ion transport;GO:0032412//regulation of ion transmembrane transporter activity;GO:0044710//single-organism metabolic process;GO:0048588//developmental cell growth;GO:0071704//organic substance metabolic process	--
MSTRG.22797	--	basic helix loop helix (bHLH) DNA-binding family protein [Medicago truncatula]	-	-	-	-	-	-	-	--
MSTRG.22798	At1g76200	NADH dehydrogenase [ubiquinone] 1 beta subcomplex subunit 2 [Medicago truncatula]	-	-	-	-	GO:0019866//organelle inner membrane;GO:0044455//mitochondrial membrane part	-	GO:0044710//single-organism metabolic process	--
MSTRG.22803	--	WD repeat-containing protein 55 [Glycine max]	-	-	-	-	-	-	-	--
MSTRG.22811	--	-	-	-	-	-	-	-	-	--
MSTRG.22815	--	nuM1 [Medicago sativa]	-	-	-	-	-	GO:0097159//organic cyclic compound binding	-	--
MSTRG.22816	Os04g0620700	nuM1 [Medicago sativa]	-	-	-	-	-	GO:0097159//organic cyclic compound binding	-	--
MSTRG.22825	PAT11	protein S-acyltransferase 11 [Cicer arietinum]	-	-	-	-	GO:0016020//membrane;GO:0043231//intracellular membrane-bounded organelle	GO:0016746//transferase activity, transferring acyl groups;GO:0046872//metal ion binding	-	--
MSTRG.22826	At3g19800	large ribosomal RNA subunit accumulation protein YCED homolog 2, chloroplastic isoform X1 [Medicago truncatula]	-	-	-	-	GO:0043231//intracellular membrane-bounded organelle	-	-	--
MSTRG.22832	--	pentatricopeptide repeat-containing protein at1g09820-like protein, partial [Trifolium pratense]	-	-	-	-	-	-	-	--
MSTRG.22839	--	-	-	-	-	-	-	-	-	--
MSTRG.2284	JAR6	jasmonic acid-amido synthetase JAR1-like [Cicer arietinum]	Environmental Information Processing	Signal transduction	ko04075//Plant hormone signal transduction	K14506	-	GO:0003824//catalytic activity;GO:0005515//protein binding	GO:0002218//activation of innate immune response;GO:0009411//response to UV;GO:0009636//response to toxic substance;GO:0009639//response to red or far red light	--
MSTRG.2285	RZPF34	E3 ubiquitin-protein ligase RZFP34 [Medicago truncatula]	Genetic Information Processing	Folding, sorting and degradation	ko04120//Ubiquitin mediated proteolysis	K10144	-	GO:0046914//transition metal ion binding	-	--
MSTRG.22851	--	-	-	-	-	-	-	-	-	--
MSTRG.22852	--	hypothetical protein MtrunA17_Chr4g0042631 [Medicago truncatula]	-	-	-	-	-	-	-	--
MSTRG.2286	RFC3	replication factor C subunit 3-like protein [Trifolium pratense]	Genetic Information Processing;Genetic Information Processing;Genetic Information Processing	Replication and repair;Replication and repair;Replication and repair	ko03420//Nucleotide excision repair;ko03030//DNA replication;ko03430//Mismatch repair	K10756;K10756;K10756	GO:0043231//intracellular membrane-bounded organelle	GO:0003676//nucleic acid binding;GO:0004553//hydrolase activity, hydrolyzing O-glycosyl compounds;GO:0016462//pyrophosphatase activity;GO:0032550//purine ribonucleoside binding	GO:0003006//developmental process involved in reproduction;GO:0006260//DNA replication;GO:0030243//cellulose metabolic process	--
MSTRG.22872	--	DDT domain-containing protein PTM isoform X1 [Medicago truncatula]	-	-	-	-	-	-	-	--
MSTRG.22892	--	uncharacterized protein LOC120579613 [Medicago truncatula]	-	-	-	-	-	-	-	--
MSTRG.22893	--	glucan endo-1,3-beta-glucosidase [Medicago truncatula]	-	-	-	-	-	GO:0016787//hydrolase activity	GO:0008152//metabolic process	--
MSTRG.22899	--	Polynucleotidyl transferase, Ribonuclease H fold [Medicago truncatula]	-	-	-	-	-	-	-	--
MSTRG.22901	GALT1	beta-1,3-galactosyltransferase GALT1 [Medicago truncatula]	Metabolism;Metabolism	Global and overview maps;Glycan biosynthesis and metabolism	ko01100//Metabolic pathways;ko00513//Various types of N-glycan biosynthesis	K14413;K14413	GO:0031090//organelle membrane;GO:0031224//intrinsic component of membrane;GO:0043231//intracellular membrane-bounded organelle	GO:0005488//binding;GO:0035250//UDP-galactosyltransferase activity	GO:0006464//cellular protein modification process;GO:0033692//cellular polysaccharide biosynthetic process	--
MSTRG.22902	GALT1	beta-1,3-galactosyltransferase GALT1 [Medicago truncatula]	Metabolism;Metabolism	Global and overview maps;Glycan biosynthesis and metabolism	ko01100//Metabolic pathways;ko00513//Various types of N-glycan biosynthesis	K14413;K14413	-	GO:0008378//galactosyltransferase activity	-	--
MSTRG.22903	--	NADH-ubiquinone/plastoquinone (complex I) protein [Medicago truncatula]	-	-	-	-	-	-	GO:0044710//single-organism metabolic process	--
MSTRG.22914	--	PREDICTED: LOW QUALITY PROTEIN [Prunus dulcis]	-	-	-	-	-	-	-	--
MSTRG.22917	--	hypothetical protein MTR_8g035970 [Medicago truncatula]	-	-	-	-	-	-	-	--
MSTRG.22918	--	transmembrane protein [Salix suchowensis]	-	-	-	-	GO:0031224//intrinsic component of membrane;GO:0043231//intracellular membrane-bounded organelle	-	GO:0006970//response to osmotic stress;GO:0006996//organelle organization;GO:0016192//vesicle-mediated transport;GO:0040007//growth;GO:0070838//divalent metal ion transport	--
MSTRG.22946	--	dentin sialophosphoprotein [Spatholobus suberectus]	-	-	-	-	-	-	-	--
MSTRG.22956	HRD1A	ERAD-associated E3 ubiquitin-protein ligase HRD1A [Medicago truncatula]	Genetic Information Processing;Genetic Information Processing	Folding, sorting and degradation;Folding, sorting and degradation	ko04141//Protein processing in endoplasmic reticulum;ko04120//Ubiquitin mediated proteolysis	K10601;K10601	-	GO:0003824//catalytic activity;GO:0046914//transition metal ion binding	-	--
MSTRG.2296	--	hypothetical protein MtrunA17_Chr2g0280741 [Medicago truncatula]	-	-	-	-	-	-	-	--
MSTRG.22962	--	SCARECROW-LIKE protein 7 [Medicago truncatula]	-	-	-	-	-	-	GO:0010468//regulation of gene expression	--
MSTRG.22977	--	very-long-chain (3R)-3-hydroxyacyl-CoA dehydratase 2 [Medicago truncatula]	-	-	-	-	-	-	-	--
MSTRG.23008	BHLH162	transcription factor bHLH162 [Medicago truncatula]	-	-	-	-	-	GO:0005515//protein binding	-	--
MSTRG.23011	--	coiled-coil domain-containing protein 1-like [Trifolium pratense]	-	-	-	-	-	-	-	--
MSTRG.23012	--	-	-	-	-	-	-	-	-	--
MSTRG.23016	BIO3-BIO1	transcription factor MYB86 [Medicago truncatula]	-	-	-	-	GO:0043231//intracellular membrane-bounded organelle	GO:0008483//transaminase activity;GO:0016882//cyclo-ligase activity;GO:0032550//purine ribonucleoside binding;GO:0043168//anion binding;GO:0046872//metal ion binding	GO:0006305//DNA alkylation;GO:0006768//biotin metabolic process;GO:0007049//cell cycle;GO:0034968//histone lysine methylation;GO:0051052//regulation of DNA metabolic process	--
[truncated: 5,918 more rows]

## Sheet: S3
Table S3 DEGs for 24h cold stress in Medicago sativa L.
id	CK-MS 1_count	CK-MS 2_count	CK-MS 3_count	MS 24h 1_count	MS 24h 2_count	MS 24h 3_count	CK-MS 1_tpm	CK-MS 2_tpm	CK-MS 3_tpm	MS 24h 1_tpm	MS 24h 2_tpm	MS 24h 3_tpm	CK-MS_mean	MS 24h_mean	log2(fc)	PValue	FDR	Symbol	Description	KEGG_A_class	KEGG_B_class	Pathway	K_ID	GO Component	GO Function	GO Process	TF_family
MsG0180005449.01	670	674	628	34849	38498	35727	45.84	41.229	48.084	2401.14	2413.86	2405.37	45.051	2406.79	5.73941	7.57711e-127	2.61077e-122	--	low-temperature-induced 65 kDa protein isoform X1 [Medicago truncatula]	-	-	-	-	-	-	-	--
MsG0680035588.01	20	13	24	5809	4818	5213	8.262	4.805	11.089	2417.11	1824.13	2119.39	8.052	2120.21	8.04064	1.13226e-108	1.95065e-104	--	Y2K4 dehydrin variant G3, partial [Medicago sativa]	-	-	-	-	-	-	GO:0006950//response to stress;GO:0009415//response to water	--
MsG0580024170.01	2135	3241	3114	15	17	28	290.308	394.175	473.571	2.054	2.118	3.813	386.018	2.66167	-7.18019	1.60071e-79	1.83847e-75	OPR11	12-oxophytodienoate reductase [Trifolium pratense]	Metabolism;Metabolism;Metabolism	Global and overview maps;Global and overview maps;Lipid metabolism	ko01100//Metabolic pathways;ko01110//Biosynthesis of secondary metabolites;ko00592//alpha-Linolenic acid metabolism	K05894;K05894;K05894	-	GO:0003824//catalytic activity;GO:0010181//FMN binding;GO:0016491//oxidoreductase activity	GO:0055114//oxidation-reduction process	--
MsG0680035598.01	103	134	168	32677	28031	17118	15.023	17.486	27.408	4800.31	3747.39	2457.22	19.9723	3668.31	7.52097	4.06682e-76	3.50316e-72	DHN3	Y2K4 dehydrin variant G2, partial [Medicago sativa]	-	-	-	-	-	-	GO:0006950//response to stress;GO:0009415//response to water	--
MsG0180001271.01	1999	1571	1128	16	32	19	152.197	107.012	96.059	1.227	2.233	1.424	118.423	1.628	-6.1847	3.98548e-68	2.74648e-64	XLG1	extra-large guanine nucleotide-binding protein 1 isoform X1 [Medicago truncatula]	-	-	-	-	-	GO:0003924//GTPase activity;GO:0004871//signal transducer activity;GO:0019001//guanyl nucleotide binding;GO:0031683//G-protein beta/gamma-subunit complex binding	GO:0007165//signal transduction;GO:0007186//G-protein coupled receptor signaling pathway	--
MsG0780040231.01	226	209	239	8514	6723	5941	105.6	87.552	125.107	4008.05	2879.98	2732.85	106.086	3206.96	4.9179	2.59705e-57	1.4914e-53	--	cold acclimation responsive protein CAR2 [Medicago sativa]	-	-	-	-	-	-	-	--
MsG0280007749.01	2257	2154	2368	129	202	183	353.344	301.7	414.651	20.341	28.985	28.196	356.565	25.8407	-3.78645	1.63614e-51	8.05353e-48	At4g20840	berberine bridge enzyme-like 21 [Medicago truncatula]	-	-	-	-	-	GO:0016491//oxidoreductase activity;GO:0016614//oxidoreductase activity, acting on CH-OH group of donors;GO:0050660//flavin adenine dinucleotide binding	GO:0055114//oxidation-reduction process	--
MsG0580024673.01	2868	2541	1393	103	115	85	347.412	275.32	188.708	12.565	12.766	10.112	270.48	11.8143	-4.51691	6.89448e-47	2.96945e-43	CYP88D6	cytochrome P450 family ent-kaurenoic acid oxidase [Medicago truncatula]	Metabolism;Metabolism;Metabolism	Global and overview maps;Global and overview maps;Metabolism of terpenoids and polyketides	ko01100//Metabolic pathways;ko01110//Biosynthesis of secondary metabolites;ko00904//Diterpenoid biosynthesis	K04123;K04123;K04123	-	GO:0005506//iron ion binding;GO:0016705//oxidoreductase activity, acting on paired donors, with incorporation or reduction of molecular oxygen;GO:0020037//heme binding	GO:0055114//oxidation-reduction process	--
MsG0880047171.01	4134	3702	3043	265	413	299	1614.05	1293.14	1328.87	104.208	147.794	114.89	1412.02	122.297	-3.52929	3.50592e-46	1.34222e-42	CP1	calmodulin [Medicago truncatula]	Organismal Systems;Environmental Information Processing;Environmental Information Processing	Environmental adaptation;Signal transduction;Signal transduction	ko04626//Plant-pathogen interaction;ko04016//MAPK signaling pathway - plant;ko04070//Phosphatidylinositol signaling system	K02183;K02183;K02183	-	GO:0005509//calcium ion binding	-	--
MsG0580028496.01	7	12	7	990	753	1239	1.235	1.845	1.381	175.894	121.707	215.081	1.487	170.894	6.84455	7.6082e-44	2.62148e-40	CYP83B1	cytochrome P450 83B1 [Medicago truncatula]	-	-	-	-	-	GO:0005506//iron ion binding;GO:0016705//oxidoreductase activity, acting on paired donors, with incorporation or reduction of molecular oxygen;GO:0020037//heme binding	GO:0055114//oxidation-reduction process	--
MsG0880042456.01	483	328	540	12	16	16	95.749	58.173	119.734	2.396	2.907	3.122	91.2187	2.80833	-5.02154	1.21432e-42	3.80368e-39	VSPA	stem 28 kDa glycoprotein [Medicago truncatula]	-	-	-	-	-	GO:0003993//acid phosphatase activity	-	--
MsG0880046364.01	46	48	18	3429	11824	6885	11.551	10.783	5.055	867.211	2721.28	1701.45	9.12967	1763.31	7.59351	2.51973e-42	7.23497e-39	GASA11	snakin-2 [Medicago truncatula]	-	-	-	-	-	-	-	--
MsG0780038939.01	627	762	1327	15	19	10	177.643	193.152	420.521	4.28	4.934	2.788	263.772	4.00067	-6.04291	2.80874e-42	7.44446e-39	HSP26-A	probable glutathione S-transferase [Medicago truncatula]	Metabolism;Metabolism	Global and overview maps;Metabolism of other amino acids	ko01100//Metabolic pathways;ko00480//Glutathione metabolism	K00799;K00799	-	GO:0005515//protein binding	-	--
MSTRG.17244	29	12	56	3819	4074	4127	3.016	1.117	6.514	400.038	388.351	422.419	3.549	403.603	6.82938	5.82244e-41	1.37381e-37	At1g21400	2-oxoisovalerate dehydrogenase subunit alpha 1, mitochondrial [Medicago truncatula]	Metabolism;Metabolism;Metabolism;Metabolism	Global and overview maps;Global and overview maps;Amino acid metabolism;Carbohydrate metabolism	ko01100//Metabolic pathways;ko01110//Biosynthesis of secondary metabolites;ko00280//Valine, leucine and isoleucine degradation;ko00640//Propanoate metabolism	K00166;K00166;K00166;K00166	GO:0044429//mitochondrial part	GO:0016624//oxidoreductase activity, acting on the aldehyde or oxo group of donors, disulfide as acceptor;GO:0043169//cation binding	GO:0009267//cellular response to starvation;GO:0009642//response to light intensity;GO:0034285//response to disaccharide;GO:0044710//single-organism metabolic process	--
MsG0580025604.01	1566	992	725	32	38	15	230.864	130.84	119.544	4.751	5.135	2.176	160.416	4.02067	-5.31824	5.9807e-41	1.37381e-37	CAD	probable mannitol dehydrogenase [Medicago truncatula]	-	-	-	-	-	-	GO:0055114//oxidation-reduction process	--
MsG0680035599.01	10	19	17	5260	2214	1848	2.193	3.728	4.17	1161.72	444.984	398.817	3.36367	668.506	7.63476	7.0068e-41	1.50891e-37	--	DHN1, partial [Caragana korshinskii]	-	-	-	-	-	-	-	--
MsG0380015988.01	4874	10174	9053	187	61	122	329.09	614.587	683.685	12.717	3.775	8.107	542.454	8.19967	-6.04779	3.14646e-40	6.37732e-37	LOXA	linoleate 9S-lipoxygenase 1 [Medicago truncatula]	Metabolism	Lipid metabolism	ko00591//Linoleic acid metabolism	K15718	-	GO:0005515//protein binding;GO:0016491//oxidoreductase activity;GO:0016702//oxidoreductase activity, acting on single donors with incorporation of molecular oxygen, incorporation of two atoms of oxygen;GO:0046872//metal ion binding	GO:0055114//oxidation-reduction process	--
MsG0580025609.01	2293	2232	1232	137	149	109	404.549	352.243	243.153	24.384	24.09	18.922	333.315	22.4653	-3.89111	3.08252e-38	5.90063e-35	CAD	probable mannitol dehydrogenase [Medicago truncatula]	-	-	-	-	-	GO:0008270//zinc ion binding;GO:0016491//oxidoreductase activity	GO:0055114//oxidation-reduction process	--
MsG0780036269.01	5057	3985	2548	278	395	306	303.73	214.132	171.158	16.823	21.75	18.087	229.673	18.8867	-3.60414	4.64527e-37	8.42407e-34	RPV1	TMV resistance protein N isoform X1 [Medicago truncatula]	-	-	-	-	-	GO:0005515//protein binding;GO:0043531//ADP binding	GO:0007165//signal transduction	--
MsG0380012069.01	1446	971	475	7	3	0	270.727	162.647	99.47	1.32	0.515	0	177.615	0.611667	-8.18179	1.04053e-36	1.79262e-33	SOT15	cytosolic sulfotransferase 15 [Medicago truncatula]	-	-	-	-	-	GO:0008146//sulfotransferase activity	-	--
MsG0580029133.01	2129	2152	1172	139	173	135	308.65	279.118	190.031	20.296	22.988	19.259	259.266	20.8477	-3.63648	3.80219e-35	6.23848e-32	At3g11320	probable sugar phosphate/phosphate translocator At3g11320 [Medicago truncatula]	-	-	-	-	-	-	-	--
MsG0480023920.01	1132	1107	1248	141	192	170	225.57	197.353	278.153	28.298	35.067	33.339	233.692	32.2347	-2.85792	6.1608e-35	9.64894e-32	PCR2	protein PLANT CADMIUM RESISTANCE 2 [Medicago truncatula]	-	-	-	-	-	-	-	--
MsG0480023497.01	14287	15859	15704	1596	2003	1131	1853.09	1840.33	2278.25	208.495	238.12	144.372	1990.56	196.996	-3.33694	7.82522e-35	1.17229e-31	NAC081	NAC domain protein NAC2, partial [Medicago sativa]	-	-	-	-	-	GO:0003677//DNA binding	GO:0006355//regulation of transcription, DNA-templated	NAC
MsG0180004679.01	91	153	110	2595	3374	2853	12.794	19.215	17.25	367.543	434.904	394.865	16.4197	399.104	4.60327	3.40213e-34	4.88432e-31	GOLS2	galactinol synthase [Medicago falcata]	Metabolism;Metabolism	Global and overview maps;Carbohydrate metabolism	ko01100//Metabolic pathways;ko00052//Galactose metabolism	K18819;K18819	-	GO:0016757//transferase activity, transferring glycosyl groups	-	--
MsG0280008220.01	496	405	450	51	59	67	36.659	26.781	37.201	3.796	3.997	4.874	33.547	4.22233	-2.99007	1.78629e-33	2.46194e-30	At5g24080	LEAF RUST 10 DISEASE-RESISTANCE LOCUS RECEPTOR-LIKE PROTEIN KINASE-like 2.2 isoform X1 [Medicago truncatula]	-	-	-	-	-	GO:0004672//protein kinase activity;GO:0004674//protein serine/threonine kinase activity;GO:0005524//ATP binding	GO:0006468//protein phosphorylation	--
MsG0880042895.01	2889	4507	3937	46	111	167	216.38	302.002	329.766	3.47	7.619	12.309	282.716	7.79933	-5.17986	4.1329e-33	5.47705e-30	WAXY	granule-bound starch synthase 1, chloroplastic/amyloplastic [Medicago truncatula]	Metabolism;Metabolism;Metabolism	Global and overview maps;Global and overview maps;Carbohydrate metabolism	ko01100//Metabolic pathways;ko01110//Biosynthesis of secondary metabolites;ko00500//Starch and sucrose metabolism	K13679;K13679;K13679	-	GO:0004373//glycogen (starch) synthase activity	-	--
MsG0880044995.01	5	4	6	951	437	801	0.744	2.057	0.976	146.352	54.911	105.29	1.259	102.184	6.34275	5.87353e-33	7.49549e-30	CYP89A9	cytochrome P450 89A2 [Medicago truncatula]	Metabolism;Metabolism	Global and overview maps;Amino acid metabolism	ko01100//Metabolic pathways;ko00380//Tryptophan metabolism	K07408;K07408	-	GO:0005506//iron ion binding;GO:0016705//oxidoreductase activity, acting on paired donors, with incorporation or reduction of molecular oxygen;GO:0020037//heme binding	GO:0055114//oxidation-reduction process	--
MsG0180004801.01	205	97	124	3029	3868	5698	47.674	20.182	32.254	709.476	824.474	1304.12	33.37	946.024	4.82525	1.64792e-32	2.02789e-29	MJ0531	universal stress protein PHOS32 [Medicago truncatula]	-	-	-	-	-	-	GO:0006950//response to stress	--
MsG0380016646.01	897	988	450	40	33	20	181.058	178.355	101.56	8.129	6.103	3.972	153.658	6.068	-4.66235	4.32773e-32	5.14194e-29	HSP21	small heat shock protein, chloroplastic [Medicago truncatula]	Genetic Information Processing	Folding, sorting and degradation	ko04141//Protein processing in endoplasmic reticulum	K13993	-	-	-	--
MsG0880045073.01	3696	3015	2209	98	258	152	521.561	381.087	347.658	13.952	33.425	21.145	416.769	22.8407	-4.18957	1.00712e-31	1.15671e-28	AOR	NADPH-dependent alkenal/one oxidoreductase, chloroplastic [Medicago truncatula]	-	-	-	-	-	GO:0008270//zinc ion binding;GO:0016491//oxidoreductase activity	GO:0055114//oxidation-reduction process	--
MsG0380016028.01	9	13	13	4263	935	1394	0.707	0.914	1.142	337.33	67.329	107.785	0.921	170.815	7.53501	8.62404e-30	9.58548e-27	TPRP-F1	carbohydrate-binding X8 domain protein [Medicago truncatula]	-	-	-	-	-	GO:0005199//structural constituent of cell wall	-	--
MsG0180003129.01	2	2	2	838	692	489	0.653	0.585	0.731	275.836	207.291	157.332	0.656333	213.486	8.3455	1.40859e-29	1.5167e-26	At3g01520	universal stress protein PHOS34 [Medicago truncatula]	-	-	-	-	-	-	GO:0006950//response to stress	--
MSTRG.26753	688	400	541	40	51	23	95.699	49.778	84.168	5.604	6.502	3.149	76.5483	5.085	-3.91205	2.29546e-29	2.39673e-26	PER64	peroxidase 64 [Medicago sativa]	Metabolism;Metabolism;Metabolism	Global and overview maps;Global and overview maps;Biosynthesis of other secondary metabolites	ko01100//Metabolic pathways;ko01110//Biosynthesis of secondary metabolites;ko00940//Phenylpropanoid biosynthesis	K00430;K00430;K00430	GO:0005618//cell wall	GO:0003824//catalytic activity;GO:0043169//cation binding;GO:0046906//tetrapyrrole binding	GO:0006950//response to stress;GO:0042743//hydrogen peroxide metabolic process;GO:0044710//single-organism metabolic process;GO:0045491//xylan metabolic process	--
MsG0180000589.01	25	15	22	665	443	668	9.681	5.067	9.435	256.839	155.611	251.912	8.061	221.454	4.7799	3.27704e-29	3.32099e-26	AZI1	bimodular protein [Medicago sativa]	-	-	-	-	-	-	-	--
MsG0580029353.01	330	297	267	9	25	14	59.859	48.199	54.17	1.644	4.156	2.499	54.076	2.76633	-4.28894	4.02994e-29	3.96731e-26	At2g42990	GDSL esterase/lipase At4g26790 isoform X2 [Medicago truncatula]	-	-	-	-	-	GO:0016788//hydrolase activity, acting on ester bonds	-	--
MsG0680030439.01	3031	5296	2547	149	287	166	252.377	394.525	237.207	12.496	21.903	13.603	294.703	16.0007	-4.20306	8.22119e-29	7.8686e-26	BCA1	carbonic anhydrase, chloroplastic isoform X1 [Medicago truncatula]	Metabolism;Metabolism	Global and overview maps;Energy metabolism	ko01100//Metabolic pathways;ko00910//Nitrogen metabolism	K01673;K01673	-	GO:0004089//carbonate dehydratase activity;GO:0008270//zinc ion binding	GO:0015976//carbon utilization	--
MSTRG.4694	124	125	164	1852	3219	2916	28.978	26.134	42.853	435.901	689.563	670.595	32.655	598.686	4.19642	1.07368e-28	9.99857e-26	At1g56220	dormancy-associated protein homolog 3 isoform X1 [Medicago truncatula]	-	-	-	-	GO:0043231//intracellular membrane-bounded organelle	-	GO:0008104//protein localization;GO:0009725//response to hormone	--
MsG0780040141.01	187	262	306	6	3	8	28.987	36.205	52.858	1.003	0.434	1.259	39.35	0.898667	-5.45243	3.46666e-28	3.14334e-25	APY2	apyrase [Medicago truncatula]	-	-	-	-	-	GO:0016787//hydrolase activity	-	--
MsG0580024176.01	4393	6179	4658	440	327	637	512.364	644.76	607.648	51.687	34.956	73.118	588.257	53.2537	-3.46549	3.6213e-28	3.19937e-25	OPR1	12-oxophytodienoate reductase 2 [Medicago truncatula]	Metabolism;Metabolism;Metabolism	Global and overview maps;Global and overview maps;Lipid metabolism	ko01100//Metabolic pathways;ko01110//Biosynthesis of secondary metabolites;ko00592//alpha-Linolenic acid metabolism	K05894;K05894;K05894	-	GO:0003824//catalytic activity;GO:0010181//FMN binding;GO:0016491//oxidoreductase activity	GO:0055114//oxidation-reduction process	--
MsG0180001125.01	736	532	633	61	98	99	79.205	51.221	76.192	6.612	9.666	10.485	68.8727	8.921	-2.94865	6.57848e-28	5.6667e-25	LRK10	rust resistance kinase Lr10 [Medicago truncatula]	-	-	-	-	-	GO:0004672//protein kinase activity;GO:0005524//ATP binding;GO:0030247//polysaccharide binding	GO:0006468//protein phosphorylation	--
MsG0880042776.01	5481	2257	2678	347	359	352	1487.09	547.863	812.687	94.823	89.275	93.991	949.214	92.6963	-3.35615	2.0684e-27	1.73826e-24	TIFY11B	protein TIFY 11B [Medicago truncatula]	Environmental Information Processing	Signal transduction	ko04075//Plant hormone signal transduction	K13464	-	-	-	Tify
MSTRG.31078	6	4	12	3752	1871	572	1.167	0.762	2.697	734.744	333.433	109.509	1.542	392.562	7.99197	2.48648e-27	2.03986e-24	CORA	environmental stress-induced protein, partial [Medicago sativa]	-	-	-	-	-	-	-	--
MsG0880047253.01	63	45	75	4559	1940	1799	8.925	5.703	11.884	650.472	251.891	250.812	8.83733	384.392	5.44282	2.81381e-27	2.25472e-24	--	group 3 LEA protein [Medicago sativa]	-	-	-	-	-	-	-	--
MsG0580025191.01	3201	2957	1558	36	141	100	227.232	187.801	123.705	2.574	9.159	6.986	179.579	6.23967	-4.84701	3.88737e-27	3.04417e-24	CST	Serine/Threonine-kinase Cx32, related protein [Medicago truncatula]	Metabolism;Metabolism;Metabolism	Global and overview maps;Global and overview maps;Biosynthesis of other secondary metabolites	ko01100//Metabolic pathways;ko01110//Biosynthesis of secondary metabolites;ko00940//Phenylpropanoid biosynthesis	K00430;K00430;K00430	-	GO:0004601//peroxidase activity;GO:0004672//protein kinase activity;GO:0005524//ATP binding;GO:0020037//heme binding	GO:0006468//protein phosphorylation;GO:0006979//response to oxidative stress;GO:0042744//hydrogen peroxide catabolic process;GO:0055114//oxidation-reduction process	--
MsG0780040430.01	661	316	1208	21	14	22	147.988	63.296	302.5	4.735	2.873	4.847	171.261	4.15167	-5.36637	7.95679e-27	6.09243e-24	At1g02190	fatty acid hydroxylase superfamily protein [Medicago truncatula]	Metabolism;Metabolism	Global and overview maps;Lipid metabolism	ko01110//Biosynthesis of secondary metabolites;ko00073//Cutin, suberine and wax biosynthesis	K15404;K15404	-	-	-	--
MsG0280007075.01	196	206	179	16	17	18	35.023	32.933	35.776	2.88	2.784	3.165	34.5773	2.943	-3.55447	1.73144e-26	1.29692e-23	--	CASP-like protein 1E2 [Medicago truncatula]	-	-	-	-	-	-	-	--
MsG0580027410.01	597	618	432	75	91	64	91.891	85.104	74.373	11.627	12.838	9.695	83.7893	11.3867	-2.87942	1.93588e-26	1.41921e-23	CUT1	3-ketoacyl-CoA synthase 6 [Medicago truncatula]	Metabolism;Metabolism;Organismal Systems;Metabolism	Global and overview maps;Global and overview maps;Environmental adaptation;Lipid metabolism	ko01100//Metabolic pathways;ko01110//Biosynthesis of secondary metabolites;ko04626//Plant-pathogen interaction;ko00062//Fatty acid elongation	K15397;K15397;K15397;K15397	GO:0016020//membrane	GO:0003824//catalytic activity;GO:0016747//transferase activity, transferring acyl groups other than amino-acyl groups	GO:0006633//fatty acid biosynthetic process;GO:0008152//metabolic process	--
MsG0280011136.01	514	968	994	43	67	60	54.006	90.922	116.732	4.542	6.467	6.171	87.22	5.72667	-3.92889	2.22746e-26	1.59895e-23	CHI4	class IV chitinase [Medicago sativa]	Metabolism;Metabolism	Global and overview maps;Carbohydrate metabolism	ko01100//Metabolic pathways;ko00520//Amino sugar and nucleotide sugar metabolism	K01183;K01183	-	GO:0004568//chitinase activity;GO:0008061//chitin binding	GO:0006032//chitin catabolic process;GO:0016998//cell wall macromolecule catabolic process	--
MsG0780039769.01	382	201	161	6	3	8	50.433	23.741	23.774	0.798	0.363	1.039	32.6493	0.733333	-5.47644	3.14087e-26	2.20861e-23	ACS1	1-aminocyclopropane-1-carboxylate synthase 1 [Medicago truncatula]	Metabolism;Metabolism;Environmental Information Processing;Metabolism	Global and overview maps;Global and overview maps;Signal transduction;Amino acid metabolism	ko01100//Metabolic pathways;ko01110//Biosynthesis of secondary metabolites;ko04016//MAPK signaling pathway - plant;ko00270//Cysteine and methionine metabolism	K20772;K20772;K20772;K20772	-	GO:0003824//catalytic activity;GO:0030170//pyridoxal phosphate binding	GO:0009058//biosynthetic process	--
MSTRG.6176	1862	1593	1159	293	212	208	164.98	126.279	114.86	26.147	17.217	18.138	135.373	20.5007	-2.7232	7.67457e-26	5.2887e-23	--	transmembrane protein [Gossypium australe]	-	-	-	-	-	-	-	--
MsG0780040018.01	374	274	891	13	10	16	51.723	33.902	137.753	1.847	1.303	2.126	74.4593	1.75867	-5.4039	1.58746e-25	1.0725e-22	APY2	apyrase [Medicago truncatula]	-	-	-	-	-	GO:0016787//hydrolase activity	-	--
MsG0780040431.01	514	225	740	5	10	17	82.555	32.331	132.937	0.809	1.472	2.687	82.6077	1.656	-5.6405	1.69212e-25	1.12122e-22	CER1	Sterol desaturase [Medicago truncatula]	Metabolism;Metabolism	Global and overview maps;Lipid metabolism	ko01110//Biosynthesis of secondary metabolites;ko00073//Cutin, suberine and wax biosynthesis	K15404;K15404	-	GO:0005506//iron ion binding;GO:0016491//oxidoreductase activity	GO:0008610//lipid biosynthetic process;GO:0055114//oxidation-reduction process	--
MsG0780039356.01	1104	1863	1385	168	191	192	116.409	175.836	163.413	17.901	18.497	19.925	151.886	18.7743	-3.01616	1.86838e-25	1.19831e-22	UGT75C1	crocetin glucosyltransferase, chloroplastic [Medicago truncatula]	-	-	-	-	-	GO:0016758//transferase activity, transferring hexosyl groups	GO:0008152//metabolic process	--
MsG0380017247.01	6	7	9	297	1024	832	0.524	0.835	0.966	34.265	107.588	93.296	0.775	78.383	6.6602	1.87801e-25	1.19831e-22	BCAT2	branched-chain-amino-acid aminotransferase 2, chloroplastic isoform X1 [Medicago truncatula]	Metabolism;Metabolism;Metabolism;Metabolism;Metabolism;Metabolism;Metabolism;Metabolism;Metabolism	Global and overview maps;Global and overview maps;Global and overview maps;Amino acid metabolism;Global and overview maps;Amino acid metabolism;Metabolism of cofactors and vitamins;Biosynthesis of other secondary metabolites;Amino acid metabolism	ko01100//Metabolic pathways;ko01110//Biosynthesis of secondary metabolites;ko01230//Biosynthesis of amino acids;ko00270//Cysteine and methionine metabolism;ko01210//2-Oxocarboxylic acid metabolism;ko00280//Valine, leucine and isoleucine degradation;ko00770//Pantothenate and CoA biosynthesis;ko00966//Glucosinolate biosynthesis;ko00290//Valine, leucine and isoleucine biosynthesis	K00826;K00826;K00826;K00826;K00826;K00826;K00826;K00826;K00826	-	GO:0003824//catalytic activity;GO:0004084//branched-chain-amino-acid transaminase activity	GO:0008152//metabolic process;GO:0009081//branched-chain amino acid metabolic process	--
MsG0180001619.01	2269	1716	2168	521	541	572	253.554	171.56	270.975	58.638	55.411	62.907	232.03	58.9853	-1.97588	2.00633e-25	1.25691e-22	HSR201	benzyl alcohol O-benzoyltransferase [Medicago truncatula]	-	-	-	-	-	GO:0016747//transferase activity, transferring acyl groups other than amino-acyl groups	-	--
MsG0380018027.01	626	166	433	2	10	6	107.175	25.401	82.917	0.345	1.569	1.011	71.831	0.975	-6.20306	3.06999e-25	1.88892e-22	ANS	codeine O-demethylase [Medicago truncatula]	-	-	-	-	-	GO:0016491//oxidoreductase activity	GO:0055114//oxidation-reduction process	--
MSTRG.44698	1978	5890	2457	160	128	184	128.292	341.889	178.308	10.464	7.636	11.743	216.163	9.94767	-4.44162	4.32224e-25	2.61275e-22	LOX1.4	seed linoleate 9S-lipoxygenase [Medicago truncatula]	Metabolism	Lipid metabolism	ko00591//Linoleic acid metabolism	K15718	GO:0044424//intracellular part	GO:0016702//oxidoreductase activity, acting on single donors with incorporation of molecular oxygen, incorporation of two atoms of oxygen;GO:0043169//cation binding	GO:0006633//fatty acid biosynthetic process	--
MSTRG.41896	234	276	570	9	5	13	87.498	92.399	238.791	3.511	1.599	4.831	139.563	3.31367	-5.39634	5.32439e-25	3.16306e-22	APY2	nucleoside-triphosphatase-like [Medicago truncatula]	Metabolism;Metabolism;Metabolism	Global and overview maps;Nucleotide metabolism;Nucleotide metabolism	ko01100//Metabolic pathways;ko00230//Purine metabolism;ko00240//Pyrimidine metabolism	K14641;K14641;K14641	GO:0031224//intrinsic component of membrane;GO:0031984//organelle subcompartment;GO:0043231//intracellular membrane-bounded organelle;GO:0044421//extracellular region part	GO:0005515//protein binding;GO:0017110//nucleoside-diphosphatase activity;GO:0017111//nucleoside-triphosphatase activity	GO:0006810//transport;GO:0019321//pentose metabolic process;GO:0044707//single-multicellular organism process	--
MsG0480018631.01	523	642	424	65	37	34	73.385	80.594	66.544	9.186	4.758	4.695	73.5077	6.213	-3.56453	6.87463e-25	4.01479e-22	FAD7	omega-3 fatty acid desaturase, chloroplastic [Medicago truncatula]	-	-	-	-	-	GO:0016717//oxidoreductase activity, acting on paired donors, with oxidation of a pair of donors resulting in the reduction of molecular oxygen to two molecules of water	GO:0006629//lipid metabolic process;GO:0055114//oxidation-reduction process	--
MSTRG.32337	143	124	116	5593	1879	5113	9.075	4.597	8.418	256.497	131.816	229.669	7.36333	205.994	4.8061	1.18272e-24	6.79196e-22	pol	Transposon Ty3-I Gag-Pol polyprotein [Cajanus cajan]	-	-	-	-	-	-	-	--
MsG0780038786.01	681	1698	2058	57	84	78	115.256	257.108	389.579	9.716	13.03	12.992	253.981	11.9127	-4.41415	1.94581e-24	1.0991e-21	--	suppressor of disruption of TFIIS [Cicer arietinum]	-	-	-	-	-	GO:0016787//hydrolase activity	GO:0008152//metabolic process	--
MsG0280009509.01	997	704	561	74	125	107	149.04	94.155	93.801	11.142	17.127	15.742	112.332	14.6703	-2.9368	2.62014e-24	1.45612e-21	--	Vacuolar protein sorting-associated protein 62 [Spatholobus suberectus]	-	-	-	-	-	-	-	--
MsG0280007256.01	3769	5336	3051	382	542	606	437.99	554.775	396.566	44.71	57.729	69.307	463.11	57.2487	-3.01604	3.59982e-24	1.96882e-21	2024-04-02	5'-adenylylsulfate reductase 3, chloroplastic [Medicago truncatula]	Metabolism;Metabolism	Global and overview maps;Energy metabolism	ko01100//Metabolic pathways;ko00920//Sulfur metabolism	K05907;K05907	-	GO:0003824//catalytic activity;GO:0016671//oxidoreductase activity, acting on a sulfur group of donors, disulfide as acceptor	GO:0008152//metabolic process;GO:0019419//sulfate reduction;GO:0055114//oxidation-reduction process	--
MsG0080048889.01	30	21	32	663	1894	839	2.824	1.749	3.36	62.131	161.67	76.844	2.64433	100.215	5.24405	5.42399e-24	2.92014e-21	PME2.1	pectinesterase [Medicago truncatula]	Metabolism;Metabolism	Global and overview maps;Carbohydrate metabolism	ko01100//Metabolic pathways;ko00040//Pentose and glucuronate interconversions	K01051;K01051	GO:0005618//cell wall	GO:0004857//enzyme inhibitor activity;GO:0030599//pectinesterase activity	GO:0042545//cell wall modification	--
MsG0780038341.01	724	924	1424	52	102	85	77.687	88.817	168.594	5.652	10.089	8.939	111.699	8.22667	-3.76317	5.94122e-24	3.1494e-21	BGLU12	glycoside hydrolase family 1 protein [Medicago truncatula]	-	-	-	-	-	GO:0004553//hydrolase activity, hydrolyzing O-glycosyl compounds	GO:0005975//carbohydrate metabolic process	--
MsG0280006623.01	846	859	885	140	167	208	116.417	105.811	136.162	19.34	21.102	28.118	119.463	22.8533	-2.38609	6.41646e-24	3.34978e-21	--	bromodomain-containing protein DDB_G0278469 [Cajanus cajan]	-	-	-	-	-	-	-	--
MsG0580029626.01	383	321	492	17	43	32	116.78	87.567	167.816	5.288	12.017	10.065	124.054	9.12333	-3.76527	7.72302e-24	3.97171e-21	--	DNA-directed RNA polymerase II 13.6 kDa polypeptide family protein [Hibiscus syriacus]	-	-	-	-	-	-	-	--
MsG0880045412.01	361	627	386	30	44	21	34.312	53.278	41.021	2.872	3.833	1.964	42.8703	2.88967	-3.891	1.46914e-23	7.44421e-21	WEL2	protein WEAK CHLOROPLAST MOVEMENT UNDER BLUE LIGHT 1 [Medicago truncatula]	-	-	-	-	-	-	-	--
MsG0480023735.01	1050	707	339	28	5	17	120.273	72.454	43.432	3.23	0.525	1.916	78.7197	1.89033	-5.38001	1.52926e-23	7.63656e-21	CYP716A12	Beta-amyrin 28-oxidase [Hibiscus syriacus]	-	-	-	-	-	GO:0005506//iron ion binding;GO:0016705//oxidoreductase activity, acting on paired donors, with incorporation or reduction of molecular oxygen;GO:0020037//heme binding	GO:0055114//oxidation-reduction process	--
MsG0080048887.01	951	1000	845	191	196	245	95.146	89.51	94.559	19.246	17.973	24.124	93.0717	20.4477	-2.18641	1.81466e-23	8.93225e-21	CRTISO	prolycopene isomerase, chloroplastic [Medicago truncatula]	-	-	-	-	-	-	-	--
MsG0180004738.01	476	475	371	81	54	53	64.876	57.921	56.633	11.171	6.692	7.182	59.81	8.34833	-2.84083	1.94909e-23	9.45884e-21	--	haloacid dehalogenase-like hydrolase [Trifolium pratense]	Metabolism	Metabolism of cofactors and vitamins	ko00760//Nicotinate and nicotinamide metabolism	K18551	-	GO:0016787//hydrolase activity	GO:0008152//metabolic process	--
MsG0780036272.01	2583	2971	1444	198	332	253	163.007	168.025	104.537	12.737	15.467	15.083	145.19	14.429	-3.3309	3.32105e-23	1.58931e-20	RRS1	TMV resistance protein N isoform X1 [Medicago truncatula]	-	-	-	-	-	-	-	--
MsG0280007260.01	260	195	189	12	2	3	52.188	35.018	42.432	2.426	0.368	0.593	43.2127	1.129	-5.25834	5.24925e-23	2.47764e-20	CYP72A67	cytochrome P450 monooxygenase [Medicago truncatula]	-	-	-	-	-	GO:0004497//monooxygenase activity;GO:0005506//iron ion binding;GO:0016705//oxidoreductase activity, acting on paired donors, with incorporation or reduction of molecular oxygen;GO:0020037//heme binding	GO:0055114//oxidation-reduction process	--
MsG0280007136.01	25241	23548	12117	1474	2918	1968	2396.7	2000.44	1286.88	140.96	253.983	183.868	1894.67	192.937	-3.29575	9.76013e-23	4.54453e-20	GS2	RecName: Full=Glutamine synthetase leaf isozyme, chloroplastic; AltName: Full=GS2; AltName: Full=Glutamate--ammonia ligase; Flags: Precursor [Medicago sativa]	Metabolism;Metabolism;Metabolism;Metabolism;Metabolism;Metabolism	Global and overview maps;Global and overview maps;Carbohydrate metabolism;Amino acid metabolism;Amino acid metabolism;Energy metabolism	ko01100//Metabolic pathways;ko01230//Biosynthesis of amino acids;ko00630//Glyoxylate and dicarboxylate metabolism;ko00250//Alanine, aspartate and glutamate metabolism;ko00220//Arginine biosynthesis;ko00910//Nitrogen metabolism	K01915;K01915;K01915;K01915;K01915;K01915	-	GO:0003824//catalytic activity;GO:0004356//glutamate-ammonia ligase activity	GO:0006542//glutamine biosynthetic process;GO:0006807//nitrogen compound metabolic process	--
MsG0780041618.01	205	165	190	22	17	25	26.378	19.026	27.408	2.853	2.006	3.168	24.2707	2.67567	-3.18124	1.04281e-22	4.7908e-20	HSR201	benzyl alcohol O-benzoyltransferase [Medicago truncatula]	-	-	-	-	-	GO:0016747//transferase activity, transferring acyl groups other than amino-acyl groups	-	--
MsG0180000491.01	767	795	589	149	166	126	109.904	101.885	94.418	21.446	21.799	17.735	102.069	20.3267	-2.3281	1.10241e-22	4.99796e-20	-	-	-	-	-	-	-	-	-	-
MsG0280007756.01	151	278	289	14	9	7	20.748	34.175	44.416	1.937	1.133	0.947	33.113	1.339	-4.62817	1.30304e-22	5.83084e-20	At1g30700	berberine bridge enzyme-like 8 isoform X1 [Medicago truncatula]	-	-	-	-	-	GO:0003824//catalytic activity;GO:0016491//oxidoreductase activity;GO:0016614//oxidoreductase activity, acting on CH-OH group of donors;GO:0050660//flavin adenine dinucleotide binding	GO:0055114//oxidation-reduction process	--
MsG0180001501.01	1087	278	1004	21	39	36	122.538	28.038	126.593	2.384	4.03	3.994	92.3897	3.46933	-4.735	1.70113e-22	7.51461e-20	--	UPF0496 protein 4 [Medicago truncatula]	-	-	-	-	-	-	-	--
MsG0880043087.01	7049	6721	5518	1249	1817	1200	424.178	361.924	371.071	75.733	100.238	71.005	385.724	82.3253	-2.22816	2.5498e-22	1.1121e-19	BAG6	BAG family molecular chaperone regulator 6 [Medicago truncatula]	-	-	-	-	-	GO:0005515//protein binding;GO:0051087//chaperone binding	-	--
MsG0280006794.01	234	835	581	24	19	20	97.93	312.642	271.963	10.116	7.288	8.237	227.512	8.547	-4.73438	2.70162e-22	1.16359e-19	PTI5	pathogenesis-related genes transcriptional activator PTI5 [Medicago truncatula]	Organismal Systems	Environmental adaptation	ko04626//Plant-pathogen interaction	K13433	-	GO:0003677//DNA binding;GO:0003700//transcription factor activity, sequence-specific DNA binding	GO:0006355//regulation of transcription, DNA-templated	AP2-EREBP
MsG0380018070.01	26	28	24	469	396	341	5.107	4.92	5.273	92.78	71.29	65.916	5.1	76.662	3.90994	5.98028e-22	2.54391e-19	CHI2	class I chitinase [Medicago sativa]	Metabolism;Environmental Information Processing;Metabolism	Global and overview maps;Signal transduction;Carbohydrate metabolism	ko01100//Metabolic pathways;ko04016//MAPK signaling pathway - plant;ko00520//Amino sugar and nucleotide sugar metabolism	K20547;K20547;K20547	-	GO:0004568//chitinase activity;GO:0008061//chitin binding	GO:0005975//carbohydrate metabolic process;GO:0006032//chitin catabolic process;GO:0016998//cell wall macromolecule catabolic process	--
MsG0880046955.01	382	540	395	26	54	52	46.151	58.367	53.376	3.164	5.98	6.183	52.6313	5.109	-3.36481	7.88425e-22	3.27326e-19	GT7	UDP-glucose flavonoid 3-O-glucosyltransferase 7 [Medicago truncatula]	Metabolism;Metabolism	Global and overview maps;Biosynthesis of other secondary metabolites	ko01110//Biosynthesis of secondary metabolites;ko00940//Phenylpropanoid biosynthesis	K23260;K23260	-	GO:0016758//transferase activity, transferring hexosyl groups	GO:0008152//metabolic process	--
MsG0880046085.01	1453	1478	988	267	242	308	169.569	154.319	128.965	31.383	25.885	35.375	150.951	30.881	-2.28929	7.88486e-22	3.27326e-19	PBL19	probable serine/threonine-protein kinase PBL19 [Medicago truncatula]	-	-	-	-	-	GO:0004672//protein kinase activity;GO:0005524//ATP binding	GO:0006468//protein phosphorylation	--
MsG0280007902.01	186	513	294	11	18	11	16.116	39.766	28.492	0.96	1.429	0.938	28.1247	1.109	-4.6645	8.43102e-22	3.45832e-19	GT7	UDP-glucose flavonoid 3-O-glucosyltransferase 7 [Medicago truncatula]	-	-	-	-	-	GO:0016758//transferase activity, transferring hexosyl groups	GO:0008152//metabolic process	--
MsG0480021109.01	647	988	914	34	6	4	73.497	100.412	116.131	3.89	0.625	0.447	96.68	1.654	-5.86919	1.13318e-21	4.59352e-19	LOX2	linoleate 13S-lipoxygenase 2-1, chloroplastic [Medicago truncatula]	Metabolism;Metabolism;Metabolism;Metabolism	Global and overview maps;Global and overview maps;Lipid metabolism;Lipid metabolism	ko01100//Metabolic pathways;ko01110//Biosynthesis of secondary metabolites;ko00592//alpha-Linolenic acid metabolism;ko00591//Linoleic acid metabolism	K00454;K00454;K00454;K00454	-	GO:0016491//oxidoreductase activity;GO:0016702//oxidoreductase activity, acting on single donors with incorporation of molecular oxygen, incorporation of two atoms of oxygen;GO:0046872//metal ion binding	GO:0055114//oxidation-reduction process	--
MsG0280010714.01	214	184	215	3	13	2	21.377	16.444	24.022	0.302	1.19	0.197	20.6143	0.563	-5.19437	1.28827e-21	5.16146e-19	LECRK72	probable L-type lectin-domain containing receptor kinase VII.2 [Medicago truncatula]	-	-	-	-	-	GO:0004672//protein kinase activity;GO:0005524//ATP binding;GO:0030246//carbohydrate binding	GO:0006468//protein phosphorylation	--
MsG0180001944.01	449	387	362	18	49	47	71.517	55.149	64.492	2.888	7.154	7.368	63.7193	5.80333	-3.45678	1.3569e-21	5.3466e-19	--	ARO1-like protein [Medicago truncatula]	-	-	-	-	-	GO:0005488//binding	-	--
MsG0380016797.01	369	379	290	2453	3315	3381	39.643	36.429	34.848	265.429	326.427	357.482	36.9733	316.446	3.0974	1.36551e-21	5.3466e-19	--	TLD domain-containing protein KIAA1609-like protein [Glycine soja]	-	-	-	-	-	-	-	--
MsG0480022626.01	1309	1669	1374	231	324	194	288.359	328.938	338.545	51.252	65.418	42.059	318.614	52.9097	-2.59021	1.66199e-21	6.43435e-19	Mdp1	magnesium-dependent phosphatase 1 [Medicago truncatula]	-	-	-	-	-	GO:0016791//phosphatase activity	-	--
MsG0280006707.01	224	143	133	12	4	9	27.372	15.634	18.178	1.477	0.448	1.082	20.3947	1.00233	-4.34676	1.71612e-21	6.57007e-19	PLT4	probable polyol transporter 4 isoform X1 [Medicago truncatula]	-	-	-	-	GO:0016020//membrane;GO:0016021//integral component of membrane	GO:0005215//transporter activity;GO:0022857//transmembrane transporter activity	GO:0055085//transmembrane transport	--
MsG0180004739.01	8925	7282	3755	786	1072	718	2267.87	1655.34	1067.12	201.15	249.575	179.547	1663.44	210.091	-2.98509	2.67465e-21	1.01272e-18	CYP20-3	peptidyl-prolyl cis-trans isomerase, chloroplastic [Medicago truncatula]	-	-	-	-	-	GO:0003755//peptidyl-prolyl cis-trans isomerase activity	GO:0000413//protein peptidyl-prolyl isomerization;GO:0006457//protein folding	--
MsG0280008597.01	9	3	2	268	1991	823	1.692	0.504	0.42	50.734	342.998	152.239	0.872	181.99	7.70532	4.24591e-21	1.59018e-18	GSDA	cytidine/deoxycytidylate deaminase family protein [Medicago truncatula]	-	-	-	-	-	GO:0003824//catalytic activity;GO:0008270//zinc ion binding;GO:0016787//hydrolase activity	-	--
MsG0880045185.01	1024	417	579	23	69	37	407.253	148.376	257.559	9.213	25.152	14.482	271.063	16.2823	-4.05725	5.19864e-21	1.92607e-18	MYC1	transcription factor MYC2 [Medicago truncatula]	Environmental Information Processing;Environmental Information Processing	Signal transduction;Signal transduction	ko04075//Plant hormone signal transduction;ko04016//MAPK signaling pathway - plant	K13422;K13422	-	GO:0046983//protein dimerization activity	-	--
MsG0780041022.01	9545	20016	11101	1631	1323	1732	1222.35	2293.29	1590.07	210.369	155.288	218.289	1701.91	194.649	-3.12821	6.20317e-21	2.27379e-18	UGT73C6	UDP-glucosyltransferase family protein [Medicago truncatula]	Metabolism;Metabolism	Global and overview maps;Metabolism of terpenoids and polyketides	ko01110//Biosynthesis of secondary metabolites;ko00908//Zeatin biosynthesis	K13496;K13496	-	GO:0016758//transferase activity, transferring hexosyl groups	GO:0008152//metabolic process	--
MsG0680032191.01	604	1278	1043	53	84	108	80.692	152.003	154.806	6.895	9.943	13.721	129.167	10.1863	-3.66453	7.08823e-21	2.57087e-18	GDPD5	glycerophosphodiester phosphodiesterase GDPD6 [Medicago truncatula]	Metabolism	Lipid metabolism	ko00564//Glycerophospholipid metabolism	K01126	-	GO:0008081//phosphoric diester hydrolase activity	GO:0006629//lipid metabolic process	--
MsG0480024029.01	120	276	152	3	5	5	65.979	136.263	93.974	1.496	2.449	2.635	98.7387	2.19333	-5.49242	7.17976e-21	2.57694e-18	SPAC22A12.06c	dihydrofolate reductase-like protein [Medicago truncatula]	-	-	-	-	-	-	-	--
MsG0780040263.01	21	15	20	271	315	400	2.374	1.517	2.529	30.86	32.643	44.508	2.14	36.0037	4.07246	7.35363e-21	2.59236e-18	CDF2	cyclic dof factor 1 [Medicago truncatula]	-	-	-	-	-	GO:0003677//DNA binding	GO:0006355//regulation of transcription, DNA-templated	C2C2-Dof
MsG0480022935.01	4326	6470	4435	683	326	272	135.628	181.48	155.521	21.562	9.373	8.393	157.543	13.1093	-3.58708	7.37322e-21	2.59236e-18	LOX6	lipoxygenase 6, chloroplastic [Medicago truncatula]	Metabolism;Metabolism;Metabolism;Metabolism	Global and overview maps;Global and overview maps;Lipid metabolism;Lipid metabolism	ko01100//Metabolic pathways;ko01110//Biosynthesis of secondary metabolites;ko00592//alpha-Linolenic acid metabolism;ko00591//Linoleic acid metabolism	K00454;K00454;K00454;K00454	-	GO:0016491//oxidoreductase activity;GO:0016702//oxidoreductase activity, acting on single donors with incorporation of molecular oxygen, incorporation of two atoms of oxygen;GO:0046872//metal ion binding	GO:0055114//oxidation-reduction process	--
MsG0580027615.01	304	122	385	5069	6330	7160	20.458	7.354	29	343.977	390.895	474.799	18.9373	403.224	4.41228	7.65386e-21	2.66385e-18	BXL7	probable beta-D-xylosidase 7 [Medicago truncatula]	-	-	-	-	-	GO:0004553//hydrolase activity, hydrolyzing O-glycosyl compounds	GO:0005975//carbohydrate metabolic process	--
MsG0380016835.01	682	405	337	55	80	67	184.517	98.033	101.981	14.987	19.838	17.84	128.177	17.555	-2.86818	7.95342e-21	2.74043e-18	ndhO	cyanobacterial and plant NDH-1 subunit O [Medicago truncatula]	-	-	-	-	GO:0005886//plasma membrane	GO:0016655//oxidoreductase activity, acting on NAD(P)H, quinone or similar compound as acceptor	GO:0055114//oxidation-reduction process	--
MsG0180000489.01	638	571	642	170	125	143	178.002	142.406	200.059	47.655	31.899	39.286	173.489	39.6133	-2.13079	1.39487e-20	4.75857e-18	--	DUF1350 domain-containing protein [Cephalotus follicularis]	-	-	-	-	-	-	-	--
MsG0880042475.01	4855	7818	3426	607	781	553	318.08	458.253	251.055	40.054	46.898	35.656	342.463	40.8693	-3.06686	1.849e-20	6.246e-18	APG	probable LRR receptor-like serine/threonine-protein kinase At1g05700 [Momordica charantia]	-	-	-	-	-	GO:0004672//protein kinase activity;GO:0005524//ATP binding;GO:0016788//hydrolase activity, acting on ester bonds	GO:0006468//protein phosphorylation	--
MsG0480024016.01	4712	5737	3516	406	789	760	1795.91	1956.27	1498.87	155.853	275.624	285.075	1750.35	238.851	-2.87346	2.06097e-20	6.89444e-18	--	probable calcium-binding protein CML27 [Medicago truncatula]	Organismal Systems	Environmental adaptation	ko04626//Plant-pathogen interaction	K13448	-	GO:0005509//calcium ion binding	-	--
MSTRG.14316	340	302	242	18	46	30	49.624	39.453	39.534	2.646	6.129	4.31	42.8703	4.36167	-3.29703	3.42667e-20	1.13528e-17	--	receptor-like protein EIX2 isoform X1 [Medicago truncatula]	-	-	-	-	-	-	GO:0006796//phosphate-containing compound metabolic process	--
MsG0780038735.01	170	250	101	3897	3206	2629	60.362	79.418	40.112	1393.64	1043.37	918.691	59.964	1118.57	4.22141	3.87713e-20	1.27229e-17	MTI	metallothionein-like protein type 2 [Medicago truncatula]	-	-	-	-	-	GO:0046872//metal ion binding	-	--
MsG0180000490.01	589	581	494	94	143	88	116.103	102.425	108.895	18.581	25.848	17.067	109.141	20.4987	-2.41259	4.65968e-20	1.51466e-17	--	DUF1350 family protein [Medicago truncatula]	-	-	-	-	-	-	-	--
MsG0880044391.01	179	174	230	2128	1583	2240	20.429	17.762	29.37	244.722	165.711	251.751	22.5203	220.728	3.29297	5.29335e-20	1.70456e-17	At5g53970	probable aminotransferase TAT2 isoform X1 [Medicago truncatula]	Metabolism;Metabolism;Metabolism;Metabolism;Metabolism;Metabolism;Metabolism;Metabolism;Metabolism;Metabolism	Global and overview maps;Global and overview maps;Global and overview maps;Amino acid metabolism;Metabolism of cofactors and vitamins;Amino acid metabolism;Amino acid metabolism;Amino acid metabolism;Biosynthesis of other secondary metabolites;Biosynthesis of other secondary metabolites	ko01100//Metabolic pathways;ko01110//Biosynthesis of secondary metabolites;ko01230//Biosynthesis of amino acids;ko00270//Cysteine and methionine metabolism;ko00130//Ubiquinone and other terpenoid-quinone biosynthesis;ko00350//Tyrosine metabolism;ko00360//Phenylalanine metabolism;ko00400//Phenylalanine, tyrosine and tryptophan biosynthesis;ko00960//Tropane, piperidine and pyridine alkaloid biosynt…	K00815;K00815;K00815;K00815;K00815;K00815;K00815;K00815;K00815;K00815	-	GO:0003824//catalytic activity;GO:0008483//transaminase activity;GO:0030170//pyridoxal phosphate binding	GO:0006520//cellular amino acid metabolic process;GO:0009058//biosynthetic process	--
MsG0580024596.01	821	394	685	47	62	98	128.01	54.962	119.461	7.381	8.86	15.038	100.811	10.4263	-3.27335	5.36087e-20	1.71032e-17	PBL19	probable serine/threonine-protein kinase PBL19 [Medicago truncatula]	-	-	-	-	-	GO:0004672//protein kinase activity;GO:0005524//ATP binding	GO:0006468//protein phosphorylation	--
MsG0080048636.01	12	15	6	268	509	824	0.976	1.17	0.546	22.834	39.508	68.746	0.897333	43.696	5.60571	5.56176e-20	1.75813e-17	MLS	malate synthase, glyoxysomal [Medicago truncatula]	Metabolism;Metabolism;Metabolism;Metabolism;Metabolism	Global and overview maps;Global and overview maps;Global and overview maps;Carbohydrate metabolism;Carbohydrate metabolism	ko01100//Metabolic pathways;ko01110//Biosynthesis of secondary metabolites;ko01200//Carbon metabolism;ko00620//Pyruvate metabolism;ko00630//Glyoxylate and dicarboxylate metabolism	K01638;K01638;K01638;K01638;K01638	-	GO:0003824//catalytic activity;GO:0004474//malate synthase activity	GO:0006097//glyoxylate cycle	--
MsG0680035897.01	390	770	237	29	25	27	74.101	130.892	50.367	5.55	4.354	5.049	85.12	4.98433	-4.09403	5.72397e-20	1.79295e-17	HKT6	probable cation transporter HKT6 [Medicago truncatula]	-	-	-	-	-	GO:0008324//cation transmembrane transporter activity	GO:0006812//cation transport;GO:0055085//transmembrane transport	--
MsG0380017913.01	1230	859	712	200	207	140	103.948	64.948	67.302	17.024	16.034	11.644	78.7327	14.9007	-2.40159	7.10223e-20	2.20464e-17	Bp10	L-ascorbate oxidase homolog [Medicago truncatula]	-	-	-	-	-	GO:0005507//copper ion binding;GO:0016491//oxidoreductase activity	GO:0055114//oxidation-reduction process	--
MsG0680032197.01	2093	1835	938	89	221	148	556.214	436.262	278.822	23.837	53.745	38.817	423.766	38.7997	-3.44915	7.33419e-20	2.25631e-17	GS2	glutamine synthetase leaf isozyme, chloroplastic isoform X2 [Medicago truncatula]	Metabolism;Metabolism;Metabolism;Metabolism;Metabolism;Metabolism	Global and overview maps;Global and overview maps;Carbohydrate metabolism;Amino acid metabolism;Amino acid metabolism;Energy metabolism	ko01100//Metabolic pathways;ko01230//Biosynthesis of amino acids;ko00630//Glyoxylate and dicarboxylate metabolism;ko00250//Alanine, aspartate and glutamate metabolism;ko00220//Arginine biosynthesis;ko00910//Nitrogen metabolism	K01915;K01915;K01915;K01915;K01915;K01915	-	GO:0003824//catalytic activity;GO:0004356//glutamate-ammonia ligase activity	GO:0006542//glutamine biosynthetic process;GO:0006807//nitrogen compound metabolic process	--
MsG0480021327.01	48119	65460	35283	7485	9963	6293	6389.43	7501.75	5447.99	975.202	1252.45	865.303	6446.39	1030.99	-2.64447	7.69398e-20	2.34605e-17	FBA1	fructose-bisphosphate aldolase 1, chloroplastic [Medicago truncatula]	Metabolism;Metabolism;Metabolism;Metabolism;Metabolism;Metabolism;Metabolism;Metabolism	Global and overview maps;Global and overview maps;Global and overview maps;Global and overview maps;Carbohydrate metabolism;Energy metabolism;Carbohydrate metabolism;Carbohydrate metabolism	ko01100//Metabolic pathways;ko01110//Biosynthesis of secondary metabolites;ko01200//Carbon metabolism;ko01230//Biosynthesis of amino acids;ko00010//Glycolysis / Gluconeogenesis;ko00710//Carbon fixation in photosynthetic organisms;ko00051//Fructose and mannose metabolism;ko00030//Pentose phosphate pathway	K01623;K01623;K01623;K01623;K01623;K01623;K01623;K01623	-	GO:0003824//catalytic activity;GO:0004332//fructose-bisphosphate aldolase activity	GO:0006096//glycolytic process	--
MsG0280011473.01	11455	8161	7143	1119	2111	1783	1959.41	1248.93	1366.62	192.783	330.963	300.156	1524.99	274.634	-2.47321	8.78642e-20	2.65566e-17	WRKY40	probable WRKY transcription factor 40 [Medicago truncatula]	-	-	-	-	-	GO:0003700//transcription factor activity, sequence-specific DNA binding;GO:0043565//sequence-specific DNA binding	GO:0006355//regulation of transcription, DNA-templated	WRKY
MsG0280011349.01	7451	8138	3883	958	861	1181	334.754	326.48	194.728	43.265	35.83	52.114	285.321	43.7363	-2.70568	1.05584e-19	3.16349e-17	PDR1	pleiotropic drug resistance protein 1 isoform X2 [Medicago truncatula]	-	-	-	-	GO:0016020//membrane	GO:0005524//ATP binding;GO:0016887//ATPase activity	-	--
MsG0180005775.01	42	26	28	663	433	408	9.542	5.329	7.038	150.645	89.516	90.604	7.303	110.255	3.91621	1.60577e-19	4.76403e-17	sym1	PXMP2/4 family protein 4 [Medicago truncatula]	Cellular Processes	Transport and catabolism	ko04146//Peroxisome	K13348	GO:0016021//integral component of membrane	-	-	--
MsG0380011883.01	224	259	171	31	19	27	8.854	9.159	7.56	1.234	0.692	1.05	8.52433	0.992	-3.10317	1.61769e-19	4.76403e-17	At4g27290	serine/threonine-protein kinase PBS1 [Vigna unguiculata]	-	-	-	-	-	GO:0004672//protein kinase activity;GO:0005524//ATP binding	GO:0006468//protein phosphorylation;GO:0048544//recognition of pollen	--
MsG0580027470.01	1046	1418	1354	248	303	300	65.656	79.625	95.047	15.676	17.421	18.547	80.1093	17.2147	-2.21833	1.81832e-19	5.30949e-17	NIA	nitrate reductase [NADH] [Medicago truncatula]	Metabolism;Metabolism	Global and overview maps;Energy metabolism	ko01100//Metabolic pathways;ko00910//Nitrogen metabolism	K10534;K10534	-	GO:0016491//oxidoreductase activity;GO:0020037//heme binding;GO:0030151//molybdenum ion binding;GO:0043546//molybdopterin cofactor binding;GO:0050464//nitrate reductase (NADPH) activity	GO:0006809//nitric oxide biosynthetic process;GO:0042128//nitrate assimilation;GO:0055114//oxidation-reduction process	--
MsG0580024096.01	1069	320	231	1	14	3	122.595	32.833	29.631	0.116	1.472	0.339	61.6863	0.642333	-6.58548	2.11849e-19	6.13401e-17	TSB	tryptophan synthase beta chain 1 [Medicago truncatula]	Metabolism;Metabolism;Metabolism;Metabolism;Metabolism	Global and overview maps;Global and overview maps;Global and overview maps;Amino acid metabolism;Amino acid metabolism	ko01100//Metabolic pathways;ko01110//Biosynthesis of secondary metabolites;ko01230//Biosynthesis of amino acids;ko00260//Glycine, serine and threonine metabolism;ko00400//Phenylalanine, tyrosine and tryptophan biosynthesis	K01696;K01696;K01696;K01696;K01696	-	GO:0004834//tryptophan synthase activity	GO:0006568//tryptophan metabolic process	--
MsG0480020345.01	42	45	25	834	475	616	3.583	3.434	2.385	71.65	37.136	51.712	3.134	53.4993	4.09344	2.18108e-19	6.26262e-17	CYP71D10	cytochrome P450 71D10 [Medicago truncatula]	-	-	-	-	-	GO:0005506//iron ion binding;GO:0016705//oxidoreductase activity, acting on paired donors, with incorporation or reduction of molecular oxygen;GO:0020037//heme binding	GO:0055114//oxidation-reduction process	--
MsG0580027526.01	1257	1426	870	249	250	179	78.994	80.182	61.169	15.763	14.411	11.057	73.4483	13.7437	-2.41796	2.39533e-19	6.82094e-17	NIA	nitrate reductase [NADH] [Medicago truncatula]	Metabolism;Metabolism	Global and overview maps;Energy metabolism	ko01100//Metabolic pathways;ko00910//Nitrogen metabolism	K10534;K10534	-	GO:0016491//oxidoreductase activity;GO:0020037//heme binding;GO:0030151//molybdenum ion binding;GO:0043546//molybdopterin cofactor binding;GO:0050464//nitrate reductase (NADPH) activity	GO:0006809//nitric oxide biosynthetic process;GO:0042128//nitrate assimilation;GO:0055114//oxidation-reduction process	--
MsG0480018301.01	762	152	522	0	0	0	86.972	15.521	66.64	0	0	0	56.3777	0.001	-15.7828	2.65392e-19	7.49536e-17	At3g02645	UPF0481 plant-like protein [Medicago truncatula]	-	-	-	-	-	-	-	--
MsG0180004281.01	2185	3151	1438	189	344	287	137.984	178.032	101.586	12.027	19.913	17.832	139.201	16.5907	-3.06872	2.99663e-19	8.39447e-17	LIN	U-box domain-containing protein 44 [Medicago truncatula]	-	-	-	-	-	GO:0004842//ubiquitin-protein transferase activity;GO:0005488//binding;GO:0005515//protein binding	GO:0016567//protein ubiquitination	--
MsG0480021331.01	29857	67767	39281	4726	6381	3739	3256.88	6613.52	4792.56	519.251	637.995	401.431	4887.65	519.559	-3.23378	3.07871e-19	8.55485e-17	FBA1	fructose bisphosphate aldolase [Medicago sativa]	Metabolism;Metabolism;Metabolism;Metabolism;Metabolism;Metabolism;Metabolism;Metabolism	Global and overview maps;Global and overview maps;Global and overview maps;Global and overview maps;Carbohydrate metabolism;Energy metabolism;Carbohydrate metabolism;Carbohydrate metabolism	ko01100//Metabolic pathways;ko01110//Biosynthesis of secondary metabolites;ko01200//Carbon metabolism;ko01230//Biosynthesis of amino acids;ko00010//Glycolysis / Gluconeogenesis;ko00710//Carbon fixation in photosynthetic organisms;ko00051//Fructose and mannose metabolism;ko00030//Pentose phosphate pathway	K01623;K01623;K01623;K01623;K01623;K01623;K01623;K01623	-	GO:0003824//catalytic activity;GO:0004332//fructose-bisphosphate aldolase activity	GO:0006096//glycolytic process	--
MsG0380016936.01	420	412	491	111	111	99	65.968	57.895	86.258	17.56	15.98	15.303	70.0403	16.281	-2.105	3.38078e-19	9.31906e-17	YKL091C	phosphatidylinositol transfer protein 3 [Medicago truncatula]	-	-	-	-	-	-	-	--
MsG0580028426.01	217	214	374	18	26	32	21.773	19.213	41.955	1.818	2.354	3.157	27.647	2.443	-3.5004	5.01154e-19	1.37046e-16	CYP71AU50	cytochrome P450 CYP736A12 [Medicago truncatula]	-	-	-	-	-	GO:0005506//iron ion binding;GO:0016705//oxidoreductase activity, acting on paired donors, with incorporation or reduction of molecular oxygen;GO:0020037//heme binding	GO:0055114//oxidation-reduction process	--
MsG0680035445.01	559	295	142	19	20	20	31.73	14.956	9.02	1.085	1.04	1.126	18.5687	1.08367	-4.09888	6.51774e-19	1.76831e-16	PR5K	LEAF RUST 10 DISEASE-RESISTANCE LOCUS RECEPTOR-LIKE PROTEIN KINASE-like 2.5 isoform X2 [Medicago truncatula]	-	-	-	-	-	GO:0004672//protein kinase activity;GO:0005524//ATP binding	GO:0006468//protein phosphorylation;GO:0042742//defense response to bacterium;GO:0050832//defense response to fungus	--
MsG0480022154.01	454	740	521	14	60	32	40.752	59.428	52.308	1.266	4.936	2.827	50.8293	3.00967	-4.07799	6.99878e-19	1.88398e-16	algC	phosphoglucosamine mutase [Trifolium pratense]	-	-	-	-	-	GO:0016868//intramolecular transferase activity, phosphotransferases	GO:0005975//carbohydrate metabolic process	--
MsG0380015719.01	1088	1911	884	165	171	108	180.95	284.349	164.443	27.639	26.067	17.677	209.914	23.7943	-3.14111	7.25882e-19	1.93884e-16	CBBY	CBBY-like protein [Cicer arietinum]	-	-	-	-	-	GO:0016787//hydrolase activity	GO:0008152//metabolic process	--
MsG0680030957.01	276	248	154	23	36	28	60.522	48.654	37.771	5.08	7.236	6.043	48.9823	6.11967	-3.00074	1.40091e-18	3.71306e-16	CRR7	protein CHLORORESPIRATORY REDUCTION 7, chloroplastic [Cicer arietinum]	-	-	-	-	-	-	-	--
MsG0480021468.01	79	52	89	2377	1061	1093	6.914	4.071	8.712	209.514	85.104	94.137	6.56567	129.585	4.30281	1.92469e-18	5.0246e-16	AAP2	transmembrane amino acid transporter family protein [Medicago truncatula]	-	-	-	-	-	-	-	--
MsG0180004203.01	403	244	311	73	65	68	53.301	28.807	45.94	9.652	7.842	8.867	42.6827	8.787	-2.28021	1.92491e-18	5.0246e-16	LIGB	extradiol ring-cleavage dioxygenase [Medicago truncatula]	Metabolism	Biosynthesis of other secondary metabolites	ko00965//Betalain biosynthesis	K15777	-	GO:0003677//DNA binding;GO:0008198//ferrous iron binding;GO:0008270//zinc ion binding;GO:0016491//oxidoreductase activity;GO:0016701//oxidoreductase activity, acting on single donors with incorporation of molecular oxygen	GO:0006725//cellular aromatic compound metabolic process;GO:0055114//oxidation-reduction process	zf-HD
MsG0580026041.01	179	179	227	1427	1683	2037	19.75	17.67	28.014	158.578	170.199	221.191	21.8113	183.323	3.07124	2.07607e-18	5.37844e-16	ATHB-16	homeobox leucine zipper family protein [Medicago truncatula]	-	-	-	-	-	GO:0003677//DNA binding;GO:0003700//transcription factor activity, sequence-specific DNA binding;GO:0043565//sequence-specific DNA binding	GO:0006355//regulation of transcription, DNA-templated	--
MsG0780037513.01	4	1	2	306	272	159	0.583	0.13	0.326	44.953	36.363	22.824	0.346333	34.7133	6.64718	2.17292e-18	5.58733e-16	--	Reverse transcriptase/Ribonuclease [Actinidia chinensis var. chinensis] [Actinidia chinensis]	-	-	-	-	-	-	-	--
MSTRG.5844	2870	3428	4163	774	833	935	698.741	746.685	1133.64	189.794	185.883	224.032	859.689	199.903	-2.10451	2.26094e-18	5.77058e-16	VIT_05s0020g04070	1,2-dihydroxy-3-keto-5-methylthiopentene dioxygenase 1 [Medicago truncatula]	Metabolism;Metabolism	Global and overview maps;Amino acid metabolism	ko01100//Metabolic pathways;ko00270//Cysteine and methionine metabolism	K08967;K08967	GO:0016020//membrane;GO:0043231//intracellular membrane-bounded organelle	GO:0016702//oxidoreductase activity, acting on single donors with incorporation of molecular oxygen, incorporation of two atoms of oxygen;GO:0046914//transition metal ion binding	GO:0071267//L-methionine salvage	--
MsG0780040275.01	366	411	275	60	53	30	45.329	45.541	38.095	7.484	6.016	3.657	42.9883	5.719	-2.91011	3.23256e-18	8.18978e-16	BDG5	probable lysophospholipase BODYGUARD 4 [Medicago truncatula]	-	-	-	-	-	-	-	--
MsG0280011038.01	1925	3785	1590	14	129	38	192.593	338.793	177.927	1.411	11.829	3.742	236.438	5.66067	-5.38434	3.39149e-18	8.52971e-16	SCL14	scarecrow-like protein 33 [Medicago truncatula]	-	-	-	-	-	-	-	GRAS
MsG0180002232.01	2427	2938	2437	820	797	718	237.285	256.972	266.517	80.7	71.402	69.097	253.591	73.733	-1.78212	3.57114e-18	8.91647e-16	LNK2	protein LNK2 isoform X2 [Cicer arietinum]	-	-	-	-	-	-	-	--
MSTRG.50329	172	649	637	28	14	16	17.181	58.001	71.172	2.817	1.282	1.573	48.7847	1.89067	-4.68946	3.64666e-18	9.03952e-16	BGLU46	beta-glucosidase 46 [Medicago truncatula]	Metabolism;Metabolism;Metabolism;Metabolism;Metabolism	Global and overview maps;Global and overview maps;Biosynthesis of other secondary metabolites;Carbohydrate metabolism;Metabolism of other amino acids	ko01100//Metabolic pathways;ko01110//Biosynthesis of secondary metabolites;ko00940//Phenylpropanoid biosynthesis;ko00500//Starch and sucrose metabolism;ko00460//Cyanoamino acid metabolism	K05350;K05350;K05350;K05350;K05350	GO:0031224//intrinsic component of membrane	GO:0008422//beta-glucosidase activity	GO:0009699//phenylpropanoid biosynthetic process;GO:0044238//primary metabolic process;GO:0051234//establishment of localization	--
MsG0880046413.01	154	421	146	8	12	8	12.435	30.413	13.186	0.651	0.888	0.636	18.678	0.725	-4.68722	4.00987e-18	9.86888e-16	NPF4.6	peptide/nitrate transporter [Medicago truncatula]	-	-	-	-	GO:0016020//membrane	GO:0022857//transmembrane transporter activity	GO:0055085//transmembrane transport	--
MsG0280006291.01	35	25	25	397	403	279	3.377	2.158	2.698	38.578	35.637	26.492	2.74433	33.569	3.6126	4.23702e-18	1.0354e-15	NPF4.3	protein NRT1/ PTR FAMILY 4.3 [Medicago truncatula]	-	-	-	-	GO:0016020//membrane	GO:0005215//transporter activity;GO:0022857//transmembrane transporter activity	GO:0006857//oligopeptide transport;GO:0055085//transmembrane transport	--
MsG0180000051.01	858	174	592	35	21	16	101.363	18.391	78.225	4.165	2.274	1.86	65.993	2.76633	-4.57627	4.77848e-18	1.15949e-15	PSI2	PREDICTED: LOC110102891 [Prunus dulcis]	-	-	-	-	-	-	-	--
MsG0380015653.01	1125	1001	1592	292	249	276	84.847	67.543	134.295	22.181	17.212	20.486	95.5617	19.9597	-2.25934	4.98921e-18	1.20216e-15	TTL1	inactive TPR repeat-containing thioredoxin TTL3 [Medicago truncatula]	-	-	-	-	-	GO:0005515//protein binding	GO:0045454//cell redox homeostasis	--
MsG0180000197.01	488	335	332	81	108	81	167.995	103.177	127.835	28.085	34.077	27.443	133.002	29.8683	-2.15476	5.47647e-18	1.3104e-15	AOS1	allene oxide synthase 1, chloroplastic [Medicago truncatula]	Metabolism;Metabolism;Metabolism	Global and overview maps;Global and overview maps;Lipid metabolism	ko01100//Metabolic pathways;ko01110//Biosynthesis of secondary metabolites;ko00592//alpha-Linolenic acid metabolism	K01723;K01723;K01723	-	GO:0004497//monooxygenase activity;GO:0005506//iron ion binding;GO:0016705//oxidoreductase activity, acting on paired donors, with incorporation or reduction of molecular oxygen;GO:0020037//heme binding	GO:0055114//oxidation-reduction process	--
MsG0580026239.01	28	6	13	395	357	383	1.975	0.379	1.026	28.065	23.083	26.591	1.12667	25.913	4.52354	6.68368e-18	1.58823e-15	At1g69450	CSC1-like protein At1g69450 [Medicago truncatula]	-	-	-	-	-	-	-	--
MSTRG.43839	611	1416	1193	43	105	107	54.413	112.82	118.828	3.857	8.571	9.378	95.3537	7.26867	-3.71353	7.03735e-18	1.66081e-15	HSR201	benzyl alcohol O-benzoyltransferase [Medicago truncatula]	-	-	-	-	-	GO:0016747//transferase activity, transferring acyl groups other than amino-acyl groups	-	--
MSTRG.16863	95	650	418	2	6	0	12.099	73.782	59.303	0.208	0.697	0	48.3947	0.301667	-7.32575	7.24113e-18	1.69728e-15	IQM2	IQ domain-containing protein IQM2 [Medicago truncatula]	-	-	-	-	GO:0043231//intracellular membrane-bounded organelle	GO:0005515//protein binding	GO:0000741//karyogamy;GO:0002252//immune effector process;GO:0006568//tryptophan metabolic process;GO:0006605//protein targeting;GO:0009617//response to bacterium;GO:0009620//response to fungus;GO:0009642//response to light intensity;GO:0009683//indoleacetic acid metabolic process;GO:0009696//salicylic acid metabolic process;GO:0009755//hormone-mediated signaling pathway;GO:0009814//defense respo…	--
MsG0280008430.01	1021	839	459	108	141	81	70.221	51.626	35.309	7.481	8.888	5.483	52.3853	7.284	-2.84636	8.06192e-18	1.8769e-15	PRK3	LRR receptor-like kinase [Medicago truncatula]	-	-	-	-	-	GO:0004672//protein kinase activity;GO:0005524//ATP binding	GO:0006468//protein phosphorylation	--
MsG0580030081.01	734	794	418	85	132	102	45.453	43.99	28.952	5.301	7.492	6.216	39.465	6.33633	-2.63885	9.09282e-18	2.1027e-15	ACA12	calcium-transporting ATPase 12, plasma membrane-type [Medicago truncatula]	-	-	-	-	-	GO:0000166//nucleotide binding	-	--
MsG0280010584.01	988	1677	2020	110	221	206	155.182	235.657	354.871	17.401	31.815	31.843	248.57	27.0197	-3.20157	9.34074e-18	2.13608e-15	HPL	hydroperoxide lyase [Medicago sativa]	Metabolism;Metabolism	Global and overview maps;Lipid metabolism	ko01110//Biosynthesis of secondary metabolites;ko00592//alpha-Linolenic acid metabolism	K10528;K10528	-	GO:0004497//monooxygenase activity;GO:0005506//iron ion binding;GO:0016705//oxidoreductase activity, acting on paired donors, with incorporation or reduction of molecular oxygen;GO:0020037//heme binding	GO:0055114//oxidation-reduction process	--
MsG0680033540.01	21	32	36	423	391	389	4.228	5.765	8.108	85.785	72.16	77.086	6.03367	78.3437	3.69871	9.36116e-18	2.13608e-15	ATL6	E3 ubiquitin-protein ligase ATL6 [Medicago truncatula]	-	-	-	-	-	-	-	--
MsG0780040711.01	1335	1018	642	32	106	107	169.27	115.481	91.048	4.087	12.319	13.352	125.266	9.91933	-3.65861	9.53086e-18	2.1605e-15	CYP94A1	cytochrome P450 94A1 [Medicago truncatula]	Metabolism	Lipid metabolism	ko00073//Cutin, suberine and wax biosynthesis	K13407	-	GO:0005506//iron ion binding;GO:0016705//oxidoreductase activity, acting on paired donors, with incorporation or reduction of molecular oxygen;GO:0020037//heme binding	GO:0055114//oxidation-reduction process	--
MsG0380016705.01	403	398	403	19	58	17	66.165	58.462	74.006	3.142	8.728	2.747	66.211	4.87233	-3.76439	9.63246e-18	2.16926e-15	EDR4	protein ENHANCED DISEASE RESISTANCE 4 [Medicago truncatula]	-	-	-	-	-	-	-	--
MsG0880043289.01	1871	1911	1160	356	373	449	181.61	165.954	125.938	34.803	33.184	42.892	157.834	36.9597	-2.09438	1.43629e-17	3.21356e-15	ASK8	wound-induced GSK-3-like protein, partial [Medicago sativa subsp. x varia] [Medicago sativa]	-	-	-	-	-	GO:0004672//protein kinase activity;GO:0005524//ATP binding	GO:0006468//protein phosphorylation	--
MsG0480023349.01	1311	243	945	52	30	48	162.66	26.96	131.227	6.438	3.395	5.861	106.949	5.23133	-4.3536	1.64191e-17	3.64992e-15	AAO	L-ascorbate oxidase [Medicago truncatula]	-	-	-	-	-	GO:0005507//copper ion binding;GO:0016491//oxidoreductase activity	GO:0055114//oxidation-reduction process	--
MsG0480018388.01	36	42	45	581	391	472	7.436	7.761	10.396	120.868	74.023	95.948	8.531	96.9463	3.5064	1.94152e-17	4.28828e-15	--	fosB [Mucuna pruriens]	-	-	-	-	-	-	-	--
MsG0580024415.01	371	343	171	31	45	35	44.155	36.523	22.763	3.716	4.909	4.1	34.4803	4.24167	-3.02307	2.03248e-17	4.46059e-15	DTX49	protein DETOXIFICATION 49 [Medicago truncatula]	-	-	-	-	GO:0016020//membrane	GO:0015238//drug transmembrane transporter activity;GO:0015297//antiporter activity	GO:0006855//drug transmembrane transport;GO:0055085//transmembrane transport	--
MSTRG.12981	3328	4594	3697	878	1129	1069	212.011	260.936	260.852	56.841	66.746	68.373	244.6	63.9867	-1.93458	2.99165e-17	6.52408e-15	LNK2	protein LNK2 isoform X1 [Medicago truncatula]	-	-	-	-	-	-	-	--
MsG0280008436.01	13093	7977	7779	1096	2360	1323	2005.64	1093.24	1332.82	169.095	331.349	199.452	1477.23	233.299	-2.66265	3.05367e-17	6.61744e-15	TIFY10B	protein TIFY 10B [Medicago truncatula]	Environmental Information Processing	Signal transduction	ko04075//Plant hormone signal transduction	K13464	-	-	-	Tify
MsG0880042922.01	411	465	979	26	58	61	38.873	39.347	103.566	2.477	5.028	5.678	60.5953	4.39433	-3.78549	3.1794e-17	6.84684e-15	sbt3	subtilisin-like protease SBT1.9 [Medicago truncatula]	-	-	-	-	-	GO:0004252//serine-type endopeptidase activity	GO:0006508//proteolysis	--
MsG0180005354.01	2204	2890	1374	392	424	308	314.308	368.726	219.162	56.304	55.42	43.227	300.732	51.6503	-2.54163	3.28639e-17	7.03327e-15	At1g74320	PREDICTED: probable choline kinase 3 [Camelina sativa]	Metabolism;Metabolism	Global and overview maps;Lipid metabolism	ko01100//Metabolic pathways;ko00564//Glycerophospholipid metabolism	K14156;K14156	-	-	-	--
MsG0780040285.01	372	555	357	49	84	70	40.418	53.949	43.384	5.362	8.365	7.485	45.917	7.07067	-2.69911	3.65552e-17	7.77497e-15	DTX21	protein DETOXIFICATION 21 [Medicago truncatula]	-	-	-	-	GO:0016020//membrane	GO:0015238//drug transmembrane transporter activity;GO:0015297//antiporter activity	GO:0006855//drug transmembrane transport;GO:0055085//transmembrane transport	--
MsG0880046639.01	968	1516	919	91	212	144	154.581	216.572	164.131	14.704	30.98	22.603	178.428	22.7623	-2.97062	4.3483e-17	9.19172e-15	CAS	calcium sensing receptor, chloroplastic [Medicago truncatula]	-	-	-	-	-	-	-	--
MsG0180005934.01	1005	618	882	207	241	253	43.613	23.997	42.816	9.049	9.587	10.807	36.8087	9.81433	-1.90708	4.65473e-17	9.77948e-15	LRK10L-1.1	LOW QUALITY PROTEIN: LEAF RUST 10 DISEASE-RESISTANCE LOCUS RECEPTOR-LIKE PROTEIN KINASE-like 1.1 [Medicago truncatula]	-	-	-	-	-	GO:0004672//protein kinase activity;GO:0005524//ATP binding;GO:0030247//polysaccharide binding	GO:0006468//protein phosphorylation	--
MsG0780036064.01	6029	9361	2032	88	379	248	1556.67	2162.37	586.743	22.819	89.705	63.085	1435.26	58.5363	-4.61584	5.53916e-17	1.15671e-14	RBCS-3A	ribulose bisphosphate carboxylase small chain [Medicago truncatula]	Metabolism;Metabolism;Metabolism;Metabolism;Metabolism	Global and overview maps;Global and overview maps;Global and overview maps;Carbohydrate metabolism;Energy metabolism	ko01100//Metabolic pathways;ko01110//Biosynthesis of secondary metabolites;ko01200//Carbon metabolism;ko00630//Glyoxylate and dicarboxylate metabolism;ko00710//Carbon fixation in photosynthetic organisms	K01602;K01602;K01602;K01602;K01602	-	-	-	--
MsG0780041617.01	153	104	146	11	15	20	21.788	13.218	23.192	1.576	1.956	2.801	19.3993	2.111	-3.20001	6.30076e-17	1.30782e-14	HSR201	benzyl alcohol O-benzoyltransferase [Medicago truncatula]	-	-	-	-	-	GO:0016747//transferase activity, transferring acyl groups other than amino-acyl groups	-	--
MsG0780040943.01	2419	2411	1259	314	214	111	181.804	162.111	105.815	23.735	14.708	8.233	149.91	15.5587	-3.26831	6.63315e-17	1.36857e-14	PAL1	phenylalanine ammonia-lyase [Medicago truncatula]	Metabolism;Metabolism;Metabolism;Metabolism	Global and overview maps;Global and overview maps;Biosynthesis of other secondary metabolites;Amino acid metabolism	ko01100//Metabolic pathways;ko01110//Biosynthesis of secondary metabolites;ko00940//Phenylpropanoid biosynthesis;ko00360//Phenylalanine metabolism	K10775;K10775;K10775;K10775	GO:0005737//cytoplasm	GO:0003824//catalytic activity;GO:0016841//ammonia-lyase activity	GO:0006559//L-phenylalanine catabolic process	--
MsG0780041699.01	1479	314	970	21	62	59	191.963	36.462	140.817	2.745	7.376	7.536	123.081	5.88567	-4.38625	7.55198e-17	1.54887e-14	At5g33370	GDSL esterase/lipase At5g33370 [Medicago truncatula]	-	-	-	-	-	GO:0016788//hydrolase activity, acting on ester bonds	-	--
MsG0380016599.01	143	203	74	2	1	2	28.762	36.612	16.683	0.406	0.185	0.397	27.3523	0.329333	-6.37597	8.43553e-17	1.71985e-14	HSP21	small heat shock protein, chloroplastic [Medicago truncatula]	Genetic Information Processing	Folding, sorting and degradation	ko04141//Protein processing in endoplasmic reticulum	K13993	-	-	-	--
MsG0880046642.01	1242	1409	1184	330	200	327	65.748	66.711	70.085	17.576	9.685	17.027	67.5147	14.7627	-2.19325	8.81599e-17	1.78685e-14	ALA9	phospholipid-transporting ATPase 9-like protein [Trifolium pratense]	-	-	-	-	GO:0016021//integral component of membrane	GO:0000166//nucleotide binding;GO:0000287//magnesium ion binding;GO:0004012//phospholipid-translocating ATPase activity;GO:0005524//ATP binding	GO:0015914//phospholipid transport	--
MsG0880042650.01	192	1095	375	18	17	25	28.644	146.369	62.692	2.756	2.352	3.706	79.235	2.938	-4.75323	1.03505e-16	2.08559e-14	LOX1.4	seed linoleate 9S-lipoxygenase [Medicago truncatula]	Metabolism	Lipid metabolism	ko00591//Linoleic acid metabolism	K15718	-	GO:0005515//protein binding;GO:0016491//oxidoreductase activity;GO:0016702//oxidoreductase activity, acting on single donors with incorporation of molecular oxygen, incorporation of two atoms of oxygen;GO:0046872//metal ion binding	GO:0055114//oxidation-reduction process	--
MsG0480022246.01	5	9	10	178	287	512	3.68	5.926	8.232	131.85	193.603	371.073	5.946	232.175	5.28715	1.16583e-16	2.33546e-14	--	hypothetical protein TSUD_59670 [Trifolium subterraneum]	-	-	-	-	-	-	-	--
MSTRG.43207	69	61	177	3683	2144	2066	7.57	5.987	21.719	406.944	215.58	223.059	11.7587	281.861	4.58319	1.19699e-16	2.38242e-14	PAP22	purple acid phosphatase 22 [Medicago truncatula]	-	-	-	-	-	GO:0016791//phosphatase activity;GO:0043169//cation binding	GO:0006796//phosphate-containing compound metabolic process	--
MsG0580029312.01	7	5	17	1422	217	869	1.983	1.171	5.26	405.749	56.328	242.221	2.80467	234.766	6.38725	1.2031e-16	2.38242e-14	CORA	abscisic acid and environmental stress-inducible protein [Medicago truncatula]	-	-	-	-	-	-	-	--
MsG0780036068.01	992	1309	366	45	95	68	367.034	433.427	151.525	16.868	32.204	24.671	317.329	24.581	-3.69036	1.29829e-16	2.55622e-14	RBCS-3A	ribulose bisphosphate carboxylase small chain 3A, chloroplastic-like [Medicago truncatula]	Metabolism;Metabolism;Metabolism;Metabolism;Metabolism	Global and overview maps;Global and overview maps;Global and overview maps;Carbohydrate metabolism;Energy metabolism	ko01100//Metabolic pathways;ko01110//Biosynthesis of secondary metabolites;ko01200//Carbon metabolism;ko00630//Glyoxylate and dicarboxylate metabolism;ko00710//Carbon fixation in photosynthetic organisms	K01602;K01602;K01602;K01602;K01602	-	-	-	--
MsG0280006507.01	111	124	147	11	6	15	22.611	22.711	33.528	2.266	1.176	3.103	26.2833	2.18167	-3.59065	1.53349e-16	2.98776e-14	GGP5	gamma-glutamyl peptidase 5 [Medicago truncatula]	-	-	-	-	-	-	-	--
MsG0780040351.01	111	89	76	6	8	4	13.351	9.578	10.225	0.727	0.882	0.474	11.0513	0.694333	-3.99245	1.53481e-16	2.98776e-14	NPF3.1	protein NRT1/ PTR FAMILY 3.1 [Medicago truncatula]	-	-	-	-	GO:0016020//membrane	GO:0022857//transmembrane transporter activity	GO:0055085//transmembrane transport	--
MsG0880046584.01	2264	3137	2729	400	578	232	284.237	352.371	383.23	50.527	66.55	28.687	339.946	48.588	-2.80663	1.66913e-16	3.23099e-14	CAS	calcium sensing receptor, chloroplastic [Medicago truncatula]	-	-	-	-	-	-	-	--
MsG0380013078.01	1639	1346	984	271	410	269	191.903	140.972	128.856	31.964	43.946	30.961	153.91	35.6237	-2.11118	1.73357e-16	3.33698e-14	IQM3	IQ domain-containing protein IQM3 [Medicago truncatula]	-	-	-	-	-	GO:0005515//protein binding	-	--
MsG0780036626.01	346	389	376	48	90	79	34.603	34.758	42.017	4.808	8.236	7.766	37.126	6.93667	-2.42012	1.78859e-16	3.42376e-14	FER	receptor-like protein kinase FERONIA [Medicago truncatula]	-	-	-	-	-	GO:0004672//protein kinase activity;GO:0005524//ATP binding	GO:0006468//protein phosphorylation	--
MsG0280007391.01	3489	5547	3868	523	999	785	336.111	478.086	416.787	50.789	88.187	74.385	410.328	71.1203	-2.52844	1.84742e-16	3.51683e-14	WRKY6	WRKY transcription factor 6 [Medicago truncatula]	-	-	-	-	-	GO:0003700//transcription factor activity, sequence-specific DNA binding;GO:0043565//sequence-specific DNA binding	GO:0006355//regulation of transcription, DNA-templated	WRKY
MsG0480023166.01	4089	3799	3021	1050	1280	821	569.627	473.489	470.734	147.333	163.367	112.518	504.617	141.073	-1.83875	1.98355e-16	3.75523e-14	MET1	protein MET1, chloroplastic [Medicago truncatula]	-	-	-	-	-	GO:0005515//protein binding	-	--
MSTRG.16260	41	38	47	3279	554	1387	3.666	2.349	3.037	82.805	19.647	36.01	3.01733	46.154	3.93511	2.04068e-16	3.84227e-14	pol	Transposon Ty3-I Gag-Pol polyprotein [Cajanus cajan]	-	-	-	-	-	-	-	--
MsG0780041249.01	320	394	322	53	86	48	33.444	36.84	37.641	5.579	8.238	4.937	35.975	6.25133	-2.52476	2.12037e-16	3.97062e-14	ROPGAP2	rho GTPase-activating protein 2 [Medicago truncatula]	-	-	-	-	-	-	GO:0007165//signal transduction	--
MsG0680030399.01	88	130	91	2	7	5	11.913	15.745	13.779	0.273	0.869	0.666	13.8123	0.602667	-4.51845	2.39596e-16	4.46245e-14	NGTPT	phosphoenolpyruvate/phosphate translocator 2, chloroplastic [Medicago truncatula]	-	-	-	-	-	-	-	--
[truncated: 2,991 more rows]

## Sheet: S4
Table S4 DEGs for 120h cold stress in Medicago sativa L.
[truncated: 3,176 more rows]

## Sheet: S5
Table S5 DEGs for 24h cold stress in Medicago falcata L.
[truncated: 5,811 more rows]

## Sheet: S6
Table S6 DEGs for 120h cold stress in Medicago falcata L.
[truncated: 4,964 more rows]

## Sheet: S7
Table S7 Co-expressed gene statistics of Medicago sativa L. and Medicago falcata L. under 120h cold stress
co-expressed genes	MS-p	MF-p
MsG0480018301.01	MsG0480018301.01	MsG0280009171.01
[truncated: 2,983 more rows]

## Sheet: S8
Table S8 GO enrichment of TOP20 DEGs in Medicago sativa L.
[truncated: 62 more rows]

[truncated: 4 more sheets: S9, S10, S11, S12]
